# Supplementary material for: Targeted inhibition of ubiquitin signaling reverses metabolic reprogramming and suppresses glioblastoma growth
Source: Commun Biol. 2022 Aug 2;5:780. doi: 10.1038/s42003-022-03639-8 (PMC9345969; doi:10.1038/s42003-022-03639-8)
Supplement: Supplementary file 4 — Supplementary Data 1 [file 42003_2022_3639_MOESM4_ESM.xlsx]

## Sheet: Metabolism
Colonna1	Colonna2	Colonna3	K	Colonna5	Colonna6	Colonna7	Colonna8	Colonna9	Colonna10	Colonna11	Colonna12	Colonna13	Colonna14	Colonna15	Colonna16	Colonna17	Colonna18	Colonna19	Colonna20	Colonna21	Colonna22	Colonna23	Colonna24	Colonna25	Colonna26	Colonna27	Colonna28	Colonna29	Colonna30	Colonna31	Colonna32	Colonna33	Colonna34	Colonna35	Colonna36	Colonna37	Colonna38	Colonna39	Colonna40	Colonna41	Colonna42	Colonna43	Colonna44	Colonna45	Colonna46	Colonna47	Colonna48	Colonna49	Colonna50
	Praja2 metabolic interactors from proteomic analysis
Checked	Protein FDR Confidence: Combined	Master	Accession	GENE	Description	Exp. q-value: Combined	Sum PEP Score	Coverage [%]	# Peptides	# PSMs	# Unique Peptides	# AAs	MW [kDa]	calc. pI	Score Mascot: Mascot	# Peptides (by Search Engine): Mascot	Found in Sample: [S1] F1: Sample, NT	# Protein Groups	Modifications
FALSE	High	Master Protein	P42765	ACAA2	3-ketoacyl-CoA thiolase, mitochondrial OS=Homo sapiens OX=9606 GN=ACAA2 PE=1 SV=2	0	14.27	11	3	6	3	397	41.9	8.09	182	3	High	1
	Checked	Confidence	AnnotatedSequence		Modifications	Qvality PEP	Qvality q-value	# Protein Groups	# Proteins	# PSMs	Master Protein Accessions	Positions in Master Proteins	Modifications in Master Proteins	# Missed Cleavages	Theo. MH+ [Da]	Found in Sample: [S2] F2: Sample, FLAG_PRAJA2	Confidence (by Search Engine): Mascot	Charge (by Search Engine): Mascot	m/z [Da] (by Search Engine): Mascot	DeltaM [ppm] (by Search Engine): Mascot	Percolator q-Value (by Search Engine): Mascot	Percolator PEP (by Search Engine): Mascot	Ions Score (by Search Engine): Mascot	Sequence in Protein	Positions in Proteins
	FALSE	High	[K].TNVNGGAIALGHPLGGSGSR.[I]		1xDeamidated [N4]	8.20071e-06	2.419e-05	1	5	1	P42765	P42765 [341-360]		0	1835.94	High	High	3	612.651	1.72	1.834e-05	1.957e-06	32	K.TNVNGGAIALGHPLGGSGSR.I	[341-360]
	FALSE	High	[K].DFTATDLSEFAAK.[A]			8.68489e-06	2.419e-05	1	4	3	P42765	P42765 [26-38]		0	1415.67	High	High	2	708.338	-0.28	1.834e-05	2.089e-06	61	K.DFTATDLSEFAAK.A	[26-38]
	FALSE	High	[K].ETPALTINR.[L]			0.00367382	0.000650845	1	8	2	P42765	P42765 [82-90]		0	1014.56	High	High	2	507.785	3.98	0.0002093	0.001314	32	K.ETPALTINR.L	[82-90]
FALSE	High	Master Protein	A0A0S2Z3P9	ACADSB	Acyl-CoA dehydrogenase short/branched chain isoform 1 (Fragment) OS=Homo sapiens OX=9606 GN=ACADSB PE=2 SV=1	0	8.46	5	2	4	2	432	47.5	6.99	183	2	High	1
	Checked	Confidence	AnnotatedSequence		Modifications	Qvality PEP	Qvality q-value	# Protein Groups	# Proteins	# PSMs	Master Protein Accessions	Positions in Master Proteins	Modifications in Master Proteins	# Missed Cleavages	Theo. MH+ [Da]	Found in Sample: [S2] F2: Sample, FLAG_PRAJA2	Confidence (by Search Engine): Mascot	Charge (by Search Engine): Mascot	m/z [Da] (by Search Engine): Mascot	DeltaM [ppm] (by Search Engine): Mascot	Percolator q-Value (by Search Engine): Mascot	Percolator PEP (by Search Engine): Mascot	Ions Score (by Search Engine): Mascot	Sequence in Protein	Positions in Proteins
	FALSE	High	[K].YYASEIAGQTTSK.[C]			3.61631e-06	2.419e-05	1	2	3	A0A0S2Z3P9	A0A0S2Z3P9 [372-384]		0	1418.68	High	High	2	709.844	0.73	1.834e-05	8.239e-07	74	K.YYASEIAGQTTSK.C	[372-384]
	FALSE	High	[K].GITSFLVDR.[D]			0.00585949	0.000788833	1	2	1	A0A0S2Z3P9	A0A0S2Z3P9 [231-239]		0	1007.55	High	High	2	504.279	-1.3	0.00059	0.004209	31	K.GITSFLVDR.D	[231-239]
FALSE	High	Master Protein	Q9BWD1	ACAT2	Acetyl-CoA acetyltransferase, cytosolic OS=Homo sapiens OX=9606 GN=ACAT2 PE=1 SV=2	0	8.538	8	2	5	2	397	41.3	6.92	118	2	High	1
	Checked	Confidence	AnnotatedSequence		Modifications	Qvality PEP	Qvality q-value	# Protein Groups	# Proteins	# PSMs	Master Protein Accessions	Positions in Master Proteins	Modifications in Master Proteins	# Missed Cleavages	Theo. MH+ [Da]	Found in Sample: [S2] F2: Sample, FLAG_PRAJA2	Confidence (by Search Engine): Mascot	Charge (by Search Engine): Mascot	m/z [Da] (by Search Engine): Mascot	DeltaM [ppm] (by Search Engine): Mascot	Percolator q-Value (by Search Engine): Mascot	Percolator PEP (by Search Engine): Mascot	Ions Score (by Search Engine): Mascot	Sequence in Protein	Positions in Proteins
	FALSE	High	[K].VNIEGGAIALGHPLGASGCR.[I]		1xCarbamidomethyl [C19]	4.17195e-05	2.419e-05	1	4	3	Q9BWD1	Q9BWD1 [342-361]		0	1949	High	High	3	650.337	-3.34	1.834e-05	1.101e-05	32	K.VNIEGGAIALGHPLGASGCR.I	[342-361]
	FALSE	High	[K].EIVPVLVSTR.[KR]			0.0008225	2.419e-05	1	4	2	Q9BWD1	Q9BWD1 [201-210]		0	1112.67	High	High	2	556.838	0.35	1.834e-05	0.0002633	38	K.EIVPVLVSTR.K	[201-210]
FALSE	High	Master Protein	B4E0R0	ACSL1	cDNA FLJ54220, highly similar to Long-chain-fatty-acid--CoA ligase 1 OS=Homo sapiens OX=9606 PE=2 SV=1	0	17.068	7	5	8	5	664	74.2	7.33	163	5	High	1
	Checked	Confidence	AnnotatedSequence		Modifications	Qvality PEP	Qvality q-value	# Protein Groups	# Proteins	# PSMs	Master Protein Accessions	Positions in Master Proteins	Modifications in Master Proteins	# Missed Cleavages	Theo. MH+ [Da]	Found in Sample: [S2] F2: Sample, FLAG_PRAJA2	Confidence (by Search Engine): Mascot	Charge (by Search Engine): Mascot	m/z [Da] (by Search Engine): Mascot	DeltaM [ppm] (by Search Engine): Mascot	Percolator q-Value (by Search Engine): Mascot	Percolator PEP (by Search Engine): Mascot	Ions Score (by Search Engine): Mascot	Sequence in Protein	Positions in Proteins
	FALSE	High	[K].LLLEGVENK.[L]			0.000852427	2.419e-05	1	9	1	B4E0R0	B4E0R0 [174-182]		0	1014.58	High	High	2	507.794	-1.98	1.834e-05	0.0002727	31	K.LLLEGVENK.L	[174-182]
	FALSE	High	[R].WLLDFASK.[R]			0.000361053	2.419e-05	1	7	1	B4E0R0	B4E0R0 [354-361]		0	979.525	High	High	2	490.266	-0.91	1.834e-05	0.0001092	34	R.WLLDFASK.R	[354-361]
	FALSE	High	[K].IGFFQGDIR.[L]			0.000259163	2.419e-05	1	11	3	B4E0R0	B4E0R0 [307-315]		0	1052.55	High	High	2	526.779	-0.64	1.834e-05	7.69e-05	52	K.IGFFQGDIR.L	[307-315]
	FALSE	High	[K].VLQPTVFPVVPR.[L]			0.00369164	0.000650845	1	11	2	B4E0R0	B4E0R0 [323-334]		0	1351.81	High	High	2	676.408	-0.64	0.0002093	0.001317	30	K.VLQPTVFPVVPR.L	[323-334]
	FALSE	High	[R].IFGQANTTLK.[R]			0.00514801	0.000695323	1	7	1	B4E0R0	B4E0R0 [343-352]		0	1092.6	High	High	2	546.807	2.01	0.0004256	0.002832	41	R.IFGQANTTLK.R	[343-352]
	Checked	Confidence	AnnotatedSequence		Modifications	Qvality PEP	Qvality q-value	# Protein Groups	# Proteins	# PSMs	Master Protein Accessions	Positions in Master Proteins	Modifications in Master Proteins	# Missed Cleavages	Theo. MH+ [Da]	Found in Sample: [S3] F3: Sample, FLAG_PRAJA2_BAT	Confidence (by Search Engine): Mascot	Charge (by Search Engine): Mascot	m/z [Da] (by Search Engine): Mascot	DeltaM [ppm] (by Search Engine): Mascot	Percolator q-Value (by Search Engine): Mascot	Percolator PEP (by Search Engine): Mascot	Ions Score (by Search Engine): Mascot	Sequence in Protein	Positions in Proteins
	FALSE	High	[K].IGFFQGDIR.[L]			0.000206999	4.23799e-05	1	11	2	B4E0R0	B4E0R0 [307-315]		0	1052.55	High	High	2	526.779	-0.64	2.871e-05	5.973e-05	56	K.IGFFQGDIR.L	[307-315]
	FALSE	High	[K].VLQPTVFPVVPR.[L]			2.05974e-05	4.23799e-05	1	11	2	B4E0R0	B4E0R0 [323-334]		0	1351.81	High	High	2	676.406	-3.8	2.871e-05	5.003e-06	62	K.VLQPTVFPVVPR.L	[323-334]
FALSE	High	Master Protein	A0A384MTJ7	ALDH1B1	Epididymis secretory sperm binding protein OS=Homo sapiens OX=9606 PE=2 SV=1	0	46.527	15	6	16	5	517	57.2	6.99	430	6	High	1
	Checked	Confidence	AnnotatedSequence		Modifications	Qvality PEP	Qvality q-value	# Protein Groups	# Proteins	# PSMs	Master Protein Accessions	Positions in Master Proteins	Modifications in Master Proteins	# Missed Cleavages	Theo. MH+ [Da]	Found in Sample: [S2] F2: Sample, FLAG_PRAJA2	Confidence (by Search Engine): Mascot	Charge (by Search Engine): Mascot	m/z [Da] (by Search Engine): Mascot	DeltaM [ppm] (by Search Engine): Mascot	Percolator q-Value (by Search Engine): Mascot	Percolator PEP (by Search Engine): Mascot	Ions Score (by Search Engine): Mascot	Sequence in Protein	Positions in Proteins
	FALSE	High	[R].VLGYIQLGQK.[E]			0.000164095	2.419e-05	1	3	3	A0A384MTJ7	A0A384MTJ7 [370-379]		0	1118.66	High	High	2	559.832	0.08	1.834e-05	4.726e-05	50	R.VLGYIQLGQK.E	[370-379]
	FALSE	High	[K].TFPTVNPTTGEVIGHVAEGDR.[A]			1.14215e-08	2.419e-05	1	3	2	A0A384MTJ7	A0A384MTJ7 [53-73]		0	2197.09	High	High	3	733.034	-0.27	1.834e-05	1.828e-09	70	K.TFPTVNPTTGEVIGHVAEGDR.A	[53-73]
	FALSE	High	[K].TFPTVNPTTGEVIGHVAEGDR.[A]		1xDeamidated [N6]	1.28767e-06	2.419e-05	1	3	1	A0A384MTJ7	A0A384MTJ7 [53-73]		0	2198.07	High	High	3	733.368	7.73	1.834e-05	2.744e-07	59	K.TFPTVNPTTGEVIGHVAEGDR.A	[53-73]
	FALSE	High	[R].GFFIKPTVFGGVQDDMR.[I]			0.000374366	2.419e-05	1	3	1	A0A384MTJ7	A0A384MTJ7 [395-411]		0	1913.96	High	High	3	638.656	-2.95	1.834e-05	0.0001135	34	R.GFFIKPTVFGGVQDDMR.I	[395-411]
	FALSE	High	[R].GFFIKPTVFGGVQDDMR.[I]		1xOxidation [M16]	5.97726e-05	2.419e-05	1	3	2	A0A384MTJ7	A0A384MTJ7 [395-411]		0	1929.95	High	High	3	643.988	-2.13	1.834e-05	1.611e-05	61	R.GFFIKPTVFGGVQDDMR.I	[395-411]
	FALSE	High	[K].LAPALATGNTVVMK.[V]		1xOxidation [M13]	1.17229e-06	2.419e-05	1	2	3	A0A384MTJ7	A0A384MTJ7 [196-209]		0	1401.78	High	High	2	701.39	-3.47	1.834e-05	2.491e-07	57	K.LAPALATGNTVVMK.V	[196-209]
	FALSE	High	[K].LAPALATGNTVVMK.[V]			1.59857e-05	2.419e-05	1	2	1	A0A384MTJ7	A0A384MTJ7 [196-209]		0	1385.78	High	High	2	693.393	-2.87	1.834e-05	3.982e-06	33	K.LAPALATGNTVVMK.V	[196-209]
	FALSE	High	[R].VTLELGGK.[SN]			0.00231217	0.000429946	2	22	1	H0YMG7; A0A384MTJ7	H0YMG7 [254-261]; A0A384MTJ7 [282-289]		0	816.483	High	High	2	408.745	0.73	0.0001281	0.0007964	48	R.VTLELGGK.S	[282-289]
	FALSE	High	[R].YFAGWADK.[IW]			0.00250102	0.00048247	1	5	2	A0A384MTJ7	A0A384MTJ7 [148-155]		0	957.446	High	High	2	479.227	-0.36	0.0001422	0.0008679	33	R.YFAGWADK.W	[148-155]
	Checked	Confidence	AnnotatedSequence		Modifications	Qvality PEP	Qvality q-value	# Protein Groups	# Proteins	# PSMs	Master Protein Accessions	Positions in Master Proteins	Modifications in Master Proteins	# Missed Cleavages	Theo. MH+ [Da]	Found in Sample: [S3] F3: Sample, FLAG_PRAJA2_BAT	Confidence (by Search Engine): Mascot	Charge (by Search Engine): Mascot	m/z [Da] (by Search Engine): Mascot	DeltaM [ppm] (by Search Engine): Mascot	Percolator q-Value (by Search Engine): Mascot	Percolator PEP (by Search Engine): Mascot	Ions Score (by Search Engine): Mascot	Sequence in Protein	Positions in Proteins
	FALSE	High	[K].VAEQTPLSALYLASLIK.[E]			1.26624e-05	4.23799e-05	1	2	1	A0A384MTJ7	A0A384MTJ7 [210-226]		0	1817.04	High	High	2	909.024	-0.85	2.871e-05	2.979e-06	33	K.VAEQTPLSALYLASLIK.E	[210-226]
	FALSE	High	[K].TFPTVNPTTGEVIGHVAEGDR.[A]			1.67753e-07	4.23799e-05	1	3	1	A0A384MTJ7	A0A384MTJ7 [53-73]		0	2197.09	High	High	3	733.032	-3.77	2.871e-05	2.888e-08	54	K.TFPTVNPTTGEVIGHVAEGDR.A	[53-73]
	FALSE	High	[R].TFVEESIYNEFLER.[T]			3.44577e-07	4.23799e-05	1	3	2	A0A384MTJ7	A0A384MTJ7 [325-338]		0	1775.85	High	High	2	888.427	-1.16	2.871e-05	6.225e-08	75	R.TFVEESIYNEFLER.T	[325-338]
	FALSE	High	[R].GFFIKPTVFGGVQDDMR.[I]		1xOxidation [M16]	7.92412e-05	4.23799e-05	1	3	2	A0A384MTJ7	A0A384MTJ7 [395-411]		0	1929.95	High	High	3	643.988	-1.18	2.871e-05	2.128e-05	60	R.GFFIKPTVFGGVQDDMR.I	[395-411]
	FALSE	High	[R].YFAGWADK.[IW]			0.0080099	0.00119143	1	5	1	A0A384MTJ7	A0A384MTJ7 [148-155]		0	957.446	High	High	2	479.227	-0.61	0.0003808	0.003151	33	R.YFAGWADK.W	[148-155]
FALSE	High	Master Protein	B7Z1Y2	ALDOC	Fructose-bisphosphate aldolase OS=Homo sapiens OX=9606 PE=2 SV=1	0	6.785	9	2	2	1	345	37.5	7.12	72	2	High	1
	Checked	Confidence	AnnotatedSequence		Modifications	Qvality PEP	Qvality q-value	# Protein Groups	# Proteins	# PSMs	Master Protein Accessions	Positions in Master Proteins	Modifications in Master Proteins	# Missed Cleavages	Theo. MH+ [Da]	Found in Sample: [S2] F2: Sample, FLAG_PRAJA2	Confidence (by Search Engine): Mascot	Charge (by Search Engine): Mascot	m/z [Da] (by Search Engine): Mascot	DeltaM [ppm] (by Search Engine): Mascot	Percolator q-Value (by Search Engine): Mascot	Percolator PEP (by Search Engine): Mascot	Ions Score (by Search Engine): Mascot	Sequence in Protein	Positions in Proteins
	FALSE	High	[K].GVVPLAGTDGETTTQGLDGLSER.[C]			7.36213e-05	2.419e-05	1	9	1	B7Z1Y2	B7Z1Y2 [93-115]		0	2273.13	High	High	2	1137.06	-1.73	1.834e-05	2.017e-05	61	K.GVVPLAGTDGETTTQGLDGLSER.C	[93-115]
	FALSE	High	[K].VLAAVYK.[A]			0.0204286	0.00256921	2	20	1	V9HWN7; B7Z1Y2	V9HWN7 [209-215]; B7Z1Y2 [190-196]		0	763.471	High	High	2	382.239	0.22	0.001024	0.008139	33	K.VLAAVYK.A	[190-196]
FALSE	High	Master Protein	P30049	ATP5F1D	ATP synthase subunit delta, mitochondrial OS=Homo sapiens OX=9606 GN=ATP5F1D PE=1 SV=2	0	12.018	14	2	5	2	168	17.5	5.49	246	2	High	1
	Checked	Confidence	AnnotatedSequence		Modifications	Qvality PEP	Qvality q-value	# Protein Groups	# Proteins	# PSMs	Master Protein Accessions	Positions in Master Proteins	Modifications in Master Proteins	# Missed Cleavages	Theo. MH+ [Da]	Found in Sample: [S2] F2: Sample, FLAG_PRAJA2	Confidence (by Search Engine): Mascot	Charge (by Search Engine): Mascot	m/z [Da] (by Search Engine): Mascot	DeltaM [ppm] (by Search Engine): Mascot	Percolator q-Value (by Search Engine): Mascot	Percolator PEP (by Search Engine): Mascot	Ions Score (by Search Engine): Mascot	Sequence in Protein	Positions in Proteins
	FALSE	High	[K].AQAELVGTADEATR.[A]			3.85005e-08	2.419e-05	1	1	3	P30049	P30049 [137-150]		0	1431.71	High	High	2	716.356	-2.36	1.834e-05	6.637e-09	95	K.AQAELVGTADEATR.A	[137-150]
	FALSE	High	[R].IEANEALVK.[A]			0.000469902	2.419e-05	1	1	2	P30049	P30049 [157-165]		0	986.552	High	High	2	493.778	-2.05	1.834e-05	0.0001445	34	R.IEANEALVK.A	[157-165]
FALSE	High	Master Protein	P56385	ATP5ME	ATP synthase subunit e, mitochondrial OS=Homo sapiens OX=9606 GN=ATP5ME PE=1 SV=2	0	9.766	36	2	4	2	69	7.9	9.35	144	2	High	1
	Checked	Confidence	AnnotatedSequence		Modifications	Qvality PEP	Qvality q-value	# Protein Groups	# Proteins	# PSMs	Master Protein Accessions	Positions in Master Proteins	Modifications in Master Proteins	# Missed Cleavages	Theo. MH+ [Da]	Found in Sample: [S2] F2: Sample, FLAG_PRAJA2	Confidence (by Search Engine): Mascot	Charge (by Search Engine): Mascot	m/z [Da] (by Search Engine): Mascot	DeltaM [ppm] (by Search Engine): Mascot	Percolator q-Value (by Search Engine): Mascot	Percolator PEP (by Search Engine): Mascot	Ions Score (by Search Engine): Mascot	Sequence in Protein	Positions in Proteins
	FALSE	High	[M].VPPVQVSPLIK.[L]			0.000643235	2.419e-05	1	1	2	P56385	P56385 [2-12]		0	1176.74	High	High	2	588.872	1.42	1.834e-05	0.0002024	43	M.VPPVQVSPLIK.L	[2-12]
	FALSE	High	[R].YSALFLGVAYGATR.[Y]			3.71185e-06	2.419e-05	1	1	2	P56385	P56385 [16-29]		0	1488.78	High	High	2	744.897	1.84	1.834e-05	8.475e-07	52	R.YSALFLGVAYGATR.Y	[16-29]
FALSE	High	Master Protein	O75947	ATP5PD	ATP synthase subunit d, mitochondrial OS=Homo sapiens OX=9606 GN=ATP5PD PE=1 SV=3	0	8.517	12	2	5	2	161	18.5	5.3	146	2	High	1
	Checked	Confidence	AnnotatedSequence		Modifications	Qvality PEP	Qvality q-value	# Protein Groups	# Proteins	# PSMs	Master Protein Accessions	Positions in Master Proteins	Modifications in Master Proteins	# Missed Cleavages	Theo. MH+ [Da]	Found in Sample: [S2] F2: Sample, FLAG_PRAJA2	Confidence (by Search Engine): Mascot	Charge (by Search Engine): Mascot	m/z [Da] (by Search Engine): Mascot	DeltaM [ppm] (by Search Engine): Mascot	Percolator q-Value (by Search Engine): Mascot	Percolator PEP (by Search Engine): Mascot	Ions Score (by Search Engine): Mascot	Sequence in Protein	Positions in Proteins
	FALSE	High	[K].SCAEWVSLSK.[A]		1xCarbamidomethyl [C2]	2.85152e-05	2.419e-05	1	2	2	O75947	O75947 [100-109]		0	1166.55	High	High	2	583.779	-0.8	1.834e-05	7.369e-06	60	K.SCAEWVSLSK.A	[100-109]
	FALSE	High	[K].SWNETLTSR.[L]			0.00125354	0.000148883	1	4	3	O75947	O75947 [33-41]		0	1093.53	High	High	2	547.268	1.01	5.203e-05	0.0004126	36	K.SWNETLTSR.L	[33-41]
	Checked	Confidence	AnnotatedSequence		Modifications	Qvality PEP	Qvality q-value	# Protein Groups	# Proteins	# PSMs	Master Protein Accessions	Positions in Master Proteins	Modifications in Master Proteins	# Missed Cleavages	Theo. MH+ [Da]	Found in Sample: [S3] F3: Sample, FLAG_PRAJA2_BAT	Confidence (by Search Engine): Mascot	Charge (by Search Engine): Mascot	m/z [Da] (by Search Engine): Mascot	DeltaM [ppm] (by Search Engine): Mascot	Percolator q-Value (by Search Engine): Mascot	Percolator PEP (by Search Engine): Mascot	Ions Score (by Search Engine): Mascot	Sequence in Protein	Positions in Proteins
	FALSE	High	[K].SWNETLTSR.[L]			0.000579374	0.000123898	1	4	2	F5H608	F5H608 [33-41]		0	1093.53	High	High	2	547.266	-2	5.011e-05	0.0001805	38	K.SWNETLTSR.L	[33-41]
	FALSE	High	[R].LAALPENPPAIDWAYYK.[A]			0.00804776	0.00119143	1	3	1	F5H608	F5H608 [42-58]		0	1931.99	High	High	2	966.498	-0.64	0.0003808	0.003169	32	R.LAALPENPPAIDWAYYK.A	[42-58]
FALSE	High	Master Protein	P48047	ATP5PO	ATP synthase subunit O, mitochondrial OS=Homo sapiens OX=9606 GN=ATP5PO PE=1 SV=1	0	49.511	34	6	21	6	213	23.3	9.96	703	6	High	1
	Checked	Confidence	AnnotatedSequence		Modifications	Qvality PEP	Qvality q-value	# Protein Groups	# Proteins	# PSMs	Master Protein Accessions	Positions in Master Proteins	Modifications in Master Proteins	# Missed Cleavages	Theo. MH+ [Da]	Found in Sample: [S2] F2: Sample, FLAG_PRAJA2	Confidence (by Search Engine): Mascot	Charge (by Search Engine): Mascot	m/z [Da] (by Search Engine): Mascot	DeltaM [ppm] (by Search Engine): Mascot	Percolator q-Value (by Search Engine): Mascot	Percolator PEP (by Search Engine): Mascot	Ions Score (by Search Engine): Mascot	Sequence in Protein	Positions in Proteins
	FALSE	High	[K].LVRPPVQVYGIEGR.[Y]			9.81857e-11	2.419e-05	1	5	6	P48047	P48047 [27-40]		0	1582.91	High	High	3	528.306	-1.34	1.834e-05	1.168e-11	62	K.LVRPPVQVYGIEGR.Y	[27-40]
	FALSE	High	[R].LSNTQGVVSAFSTMMSVHR.[G]		1xOxidation [M15]	8.25597e-05	2.419e-05	1	5	2	P48047	P48047 [118-136]		0	2068	High	High	3	690.001	-2.95	1.834e-05	2.282e-05	57	R.LSNTQGVVSAFSTMMSVHR.G	[118-136]
	FALSE	High	[R].LSNTQGVVSAFSTMMSVHR.[G]		2xOxidation [M14; M15]	5.60461e-08	2.419e-05	1	5	2	P48047	P48047 [118-136]		0	2083.99	High	High	3	695.333	-2.8	1.834e-05	9.866e-09	62	R.LSNTQGVVSAFSTMMSVHR.G	[118-136]
	FALSE	High	[R].LSNTQGVVSAFSTMMSVHR.[G]		1xDeamidated [Q5]; 2xOxidation [M14; M15]	0.000323865	2.419e-05	1	5	1	P48047	P48047 [118-136]		0	2084.97	High	High	3	695.667	6.6	1.834e-05	9.703e-05	42	R.LSNTQGVVSAFSTMMSVHR.G	[118-136]
	FALSE	High	[K].VAASVLNPYVK.[R]			3.70062e-05	2.419e-05	1	4	3	P48047	P48047 [74-84]		0	1160.67	High	High	2	580.836	-2.61	1.834e-05	9.697e-06	56	K.VAASVLNPYVK.R	[74-84]
	FALSE	High	[R].YATALYSAASK.[Q]			9.95815e-05	2.419e-05	1	5	3	P48047	P48047 [41-51]		0	1145.58	High	High	2	573.295	-0.15	1.834e-05	2.772e-05	62	R.YATALYSAASK.Q	[41-51]
	FALSE	High	[K].SFLSQGQVLK.[L]			0.0116775	0.00155204	1	3	3	P48047	P48047 [163-172]		0	1106.62	High	High	2	553.814	-0.58	0.0005971	0.004514	35	K.SFLSQGQVLK.L	[163-172]
	FALSE	High	[K].YVDMSVK.[T]			0.0329805	0.00370512	1	2	1	P48047	P48047 [193-199]		0	841.412	High	High	2	421.209	-0.82	0.001612	0.01338	34	K.YVDMSVK.T	[193-199]
	Checked	Confidence	AnnotatedSequence		Modifications	Qvality PEP	Qvality q-value	# Protein Groups	# Proteins	# PSMs	Master Protein Accessions	Positions in Master Proteins	Modifications in Master Proteins	# Missed Cleavages	Theo. MH+ [Da]	Found in Sample: [S3] F3: Sample, FLAG_PRAJA2_BAT	Confidence (by Search Engine): Mascot	Charge (by Search Engine): Mascot	m/z [Da] (by Search Engine): Mascot	DeltaM [ppm] (by Search Engine): Mascot	Percolator q-Value (by Search Engine): Mascot	Percolator PEP (by Search Engine): Mascot	Ions Score (by Search Engine): Mascot	Sequence in Protein	Positions in Proteins
	FALSE	High	[K].LVRPPVQVYGIEGR.[Y]			0.000339023	4.23799e-05	1	5	2	P48047	P48047 [27-40]		0	1582.91	High	High	2	791.954	-3.76	2.871e-05	0.0001012	41	K.LVRPPVQVYGIEGR.Y	[27-40]
	FALSE	High	[R].LSNTQGVVSAFSTMMSVHR.[G]		2xOxidation [M14; M15]	0.000367382	4.23799e-05	1	5	3	P48047	P48047 [118-136]		0	2083.99	High	High	3	695.332	-3.94	2.871e-05	0.0001103	59	R.LSNTQGVVSAFSTMMSVHR.G	[118-136]
	FALSE	High	[K].VAASVLNPYVK.[R]			5.73115e-05	4.23799e-05	1	4	3	P48047	P48047 [74-84]		0	1160.67	High	High	2	580.836	-1.45	2.871e-05	1.505e-05	57	K.VAASVLNPYVK.R	[74-84]
FALSE	High	Master Protein	B3KR70	ATP6AP1	cDNA FLJ33764 fis, clone BRCOC2000360, highly similar to Vacuolar ATP synthase subunit S1 OS=Homo sapiens OX=9606 PE=2 SV=1	0	6.396	7	3	3	3	430	47.7	6.13	75	3	High	1
	Checked	Confidence	AnnotatedSequence		Modifications	Qvality PEP	Qvality q-value	# Protein Groups	# Proteins	# PSMs	Master Protein Accessions	Positions in Master Proteins	Modifications in Master Proteins	# Missed Cleavages	Theo. MH+ [Da]	Found in Sample: [S2] F2: Sample, FLAG_PRAJA2	Confidence (by Search Engine): Mascot	Charge (by Search Engine): Mascot	m/z [Da] (by Search Engine): Mascot	DeltaM [ppm] (by Search Engine): Mascot	Percolator q-Value (by Search Engine): Mascot	Percolator PEP (by Search Engine): Mascot	Ions Score (by Search Engine): Mascot	Sequence in Protein	Positions in Proteins
	FALSE	High	[R].LFGTTVTFK.[F]			0.0060591	0.000875781	1	5	1	B3KR70	B3KR70 [276-284]		0	1013.57	High	High	2	507.288	1.47	0.0003667	0.002246	35	R.LFGTTVTFK.F	[276-284]
	FALSE	High	[K].LGASPLHVDLATLR.[E]			0.0278006	0.00310874	1	4	1	B3KR70	B3KR70 [112-125]		0	1462.84	High	High	3	488.284	0.8	0.001315	0.01123	34	K.LGASPLHVDLATLR.E	[112-125]
	FALSE	High	[R].LSLTYER.[L]			0.0391253	0.00420569	1	5	1	B3KR70	B3KR70 [269-275]		0	881.473	High	High	2	441.241	1.17	0.001845	0.01594	53	R.LSLTYER.L	[269-275]
	Checked	Confidence	AnnotatedSequence		Modifications	Qvality PEP	Qvality q-value	# Protein Groups	# Proteins	# PSMs	Master Protein Accessions	Positions in Master Proteins	Modifications in Master Proteins	# Missed Cleavages	Theo. MH+ [Da]	Found in Sample: [S3] F3: Sample, FLAG_PRAJA2_BAT	Confidence (by Search Engine): Mascot	Charge (by Search Engine): Mascot	m/z [Da] (by Search Engine): Mascot	DeltaM [ppm] (by Search Engine): Mascot	Percolator q-Value (by Search Engine): Mascot	Percolator PEP (by Search Engine): Mascot	Ions Score (by Search Engine): Mascot	Sequence in Protein	Positions in Proteins
	FALSE	High	[R].LFGTTVTFK.[F]			0.00044671	0.000123898	1	5	3	B3KR70	B3KR70 [276-284]		0	1013.57	High	High	2	507.287	-0.09	5.011e-05	0.0001361	63	R.LFGTTVTFK.F	[276-284]
	FALSE	High	[R].LSLTYER.[L]			0.00445787	0.000518328	1	5	2	B3KR70	B3KR70 [269-275]		0	881.473	High	High	2	441.24	-0.7	0.0003376	0.002741	44	R.LSLTYER.L	[269-275]
FALSE	High	Master Protein	A0A140VK65	ATP6V1B2	Vacuolar proton pump subunit B OS=Homo sapiens OX=9606 PE=2 SV=1	0	20.067	10	4	11	4	511	56.5	5.81	385	4	High	1
	Checked	Confidence	AnnotatedSequence		Modifications	Qvality PEP	Qvality q-value	# Protein Groups	# Proteins	# PSMs	Master Protein Accessions	Positions in Master Proteins	Modifications in Master Proteins	# Missed Cleavages	Theo. MH+ [Da]	Found in Sample: [S2] F2: Sample, FLAG_PRAJA2	Confidence (by Search Engine): Mascot	Charge (by Search Engine): Mascot	m/z [Da] (by Search Engine): Mascot	DeltaM [ppm] (by Search Engine): Mascot	Percolator q-Value (by Search Engine): Mascot	Percolator PEP (by Search Engine): Mascot	Ions Score (by Search Engine): Mascot	Sequence in Protein	Positions in Proteins
	FALSE	High	[R].NFIAQGPYENR.[T]			0.000337561	2.419e-05	1	3	3	A0A140VK65	A0A140VK65 [461-471]		0	1308.63	High	High	2	654.82	0.17	1.834e-05	0.0001017	48	R.NFIAQGPYENR.T	[461-471]
	FALSE	High	[R].QIYPPINVLPSLSR.[L]			5.2472e-05	2.419e-05	1	7	2	A0A140VK65	A0A140VK65 [387-400]		0	1596.91	High	High	2	798.959	0.39	1.834e-05	1.406e-05	46	R.QIYPPINVLPSLSR.L	[387-400]
	FALSE	High	[R].SGQVLEVSGSK.[A]			8.17042e-05	2.419e-05	1	3	3	A0A140VK65	A0A140VK65 [83-93]		0	1090.57	High	High	2	545.79	-1.77	1.834e-05	2.253e-05	53	R.SGQVLEVSGSK.A	[83-93]
	FALSE	High	[K].AVVQVFEGTSGIDAK.[K]			1.248e-06	2.419e-05	1	3	3	A0A140VK65	A0A140VK65 [94-108]		0	1520.8	High	High	2	760.901	-0.67	1.834e-05	2.661e-07	70	K.AVVQVFEGTSGIDAK.K	[94-108]
FALSE	High	Master Protein	Q53Y06	ATP6V1E1	ATPase, H+ transporting, lysosomal 31kDa, V1 subunit E isoform 1 OS=Homo sapiens OX=9606 GN=ATP6V1E1 PE=2 SV=1	0	7.671	12	2	5	2	226	26.1	8	155	2	High	1
	Checked	Confidence	AnnotatedSequence		Modifications	Qvality PEP	Qvality q-value	# Protein Groups	# Proteins	# PSMs	Master Protein Accessions	Positions in Master Proteins	Modifications in Master Proteins	# Missed Cleavages	Theo. MH+ [Da]	Found in Sample: [S2] F2: Sample, FLAG_PRAJA2	Confidence (by Search Engine): Mascot	Charge (by Search Engine): Mascot	m/z [Da] (by Search Engine): Mascot	DeltaM [ppm] (by Search Engine): Mascot	Percolator q-Value (by Search Engine): Mascot	Percolator PEP (by Search Engine): Mascot	Ions Score (by Search Engine): Mascot	Sequence in Protein	Positions in Proteins
	FALSE	High	[R].LDLIAQQMMPEVR.[G]		2xOxidation [M8; M9]	0.000181127	2.419e-05	1	3	2	Q53Y06	Q53Y06 [200-212]		0	1575.79	High	High	2	788.397	0.07	1.834e-05	5.253e-05	47	R.LDLIAQQMMPEVR.G	[200-212]
	FALSE	High	[R].ARDDLITDLLNEAK.[Q]			0.00123472	8.96732e-05	1	3	3	Q53Y06	Q53Y06 [86-99]		1	1586.84	High	High	2	793.924	1.54	3.63e-05	0.0004064	45	R.ARDDLITDLLNEAK.Q	[86-99]
FALSE	High	Master Protein	A0A024R7U9	ATP6V1H	V-type proton ATPase subunit H OS=Homo sapiens OX=9606 GN=ATP6V1H PE=3 SV=1	0	13.259	7	3	5	3	483	55.8	6.48	148	3	High	1
	Checked	Confidence	AnnotatedSequence		Modifications	Qvality PEP	Qvality q-value	# Protein Groups	# Proteins	# PSMs	Master Protein Accessions	Positions in Master Proteins	Modifications in Master Proteins	# Missed Cleavages	Theo. MH+ [Da]	Found in Sample: [S2] F2: Sample, FLAG_PRAJA2	Confidence (by Search Engine): Mascot	Charge (by Search Engine): Mascot	m/z [Da] (by Search Engine): Mascot	DeltaM [ppm] (by Search Engine): Mascot	Percolator q-Value (by Search Engine): Mascot	Percolator PEP (by Search Engine): Mascot	Ions Score (by Search Engine): Mascot	Sequence in Protein	Positions in Proteins
	FALSE	High	[R].YNALLAVQK.[L]			0.000151783	2.419e-05	1	5	2	A0A024R7U9	A0A024R7U9 [450-458]		0	1019.59	High	High	2	510.298	0.26	1.834e-05	4.353e-05	52	R.YNALLAVQK.L	[450-458]
	FALSE	High	[R].VSIFFDYAR.[C]			0.000127179	2.419e-05	1	6	2	A0A024R7U9	A0A024R7U9 [108-116]		0	1117.57	High	High	2	559.287	-1.2	1.834e-05	3.609e-05	49	R.VSIFFDYAR.C	[108-116]
	FALSE	High	[R].GAVDAAVPTNIIAAK.[RA]			0.000123913	2.419e-05	1	9	1	A0A024R7U9	A0A024R7U9 [8-22]		0	1410.8	High	High	2	705.9	-1.48	1.834e-05	3.503e-05	30	R.GAVDAAVPTNIIAAK.A	[8-22]
	Checked	Confidence	AnnotatedSequence		Modifications	Qvality PEP	Qvality q-value	# Protein Groups	# Proteins	# PSMs	Master Protein Accessions	Positions in Master Proteins	Modifications in Master Proteins	# Missed Cleavages	Theo. MH+ [Da]	Found in Sample: [S3] F3: Sample, FLAG_PRAJA2_BAT	Confidence (by Search Engine): Mascot	Charge (by Search Engine): Mascot	m/z [Da] (by Search Engine): Mascot	DeltaM [ppm] (by Search Engine): Mascot	Percolator q-Value (by Search Engine): Mascot	Percolator PEP (by Search Engine): Mascot	Ions Score (by Search Engine): Mascot	Sequence in Protein	Positions in Proteins
	FALSE	High	[K].LLEVSDDPQVLAVAAHDVGEYVR.[H]			3.23345e-05	4.23799e-05	1	6	1	A0A024R7U9	A0A024R7U9 [397-419]		0	2495.28	High	High	3	832.431	0.87	2.871e-05	8.119e-06	41	K.LLEVSDDPQVLAVAAHDVGEYVR.H	[397-419]
	FALSE	High	[R].VSIFFDYAR.[C]			0.000156033	4.23799e-05	1	6	2	A0A024R7U9	A0A024R7U9 [108-116]		0	1117.57	High	High	2	559.287	-0.87	2.871e-05	4.402e-05	45	R.VSIFFDYAR.C	[108-116]
	FALSE	High	[R].YNALLAVQK.[L]			0.00110101	0.000123898	1	5	1	A0A024R7U9	A0A024R7U9 [450-458]		0	1019.59	High	High	2	510.298	-0.04	7.006e-05	0.0003617	42	R.YNALLAVQK.L	[450-458]
FALSE	High	Master Protein	Q9Y6N1	COX11	Cytochrome c oxidase assembly protein COX11, mitochondrial OS=Homo sapiens OX=9606 GN=COX11 PE=1 SV=3	0	11.294	11	2	6	2	276	31.4	9.06	274	2	High	1
	Checked	Confidence	AnnotatedSequence		Modifications	Qvality PEP	Qvality q-value	# Protein Groups	# Proteins	# PSMs	Master Protein Accessions	Positions in Master Proteins	Modifications in Master Proteins	# Missed Cleavages	Theo. MH+ [Da]	Found in Sample: [S2] F2: Sample, FLAG_PRAJA2	Confidence (by Search Engine): Mascot	Charge (by Search Engine): Mascot	m/z [Da] (by Search Engine): Mascot	DeltaM [ppm] (by Search Engine): Mascot	Percolator q-Value (by Search Engine): Mascot	Percolator PEP (by Search Engine): Mascot	Ions Score (by Search Engine): Mascot	Sequence in Protein	Positions in Proteins
	FALSE	High	[K].IQCFCFEEQR.[L]		2xCarbamidomethyl [C3; C5]	4.82743e-05	2.419e-05	1	2	3	Q9Y6N1	Q9Y6N1 [215-224]		0	1416.6	High	High	2	708.808	3.94	1.834e-05	1.289e-05	61	K.IQCFCFEEQR.L	[215-224]
	FALSE	High	[R].LYCQTTGLGGSAVAGHASDK.[I]		1xCarbamidomethyl [C3]	1.80729e-06	2.419e-05	1	4	3	Q9Y6N1	Q9Y6N1 [119-138]		0	1992.94	High	High	3	664.985	-2.63	1.834e-05	3.94e-07	70	R.LYCQTTGLGGSAVAGHASDK.I	[119-138]
	Checked	Confidence	AnnotatedSequence		Modifications	Qvality PEP	Qvality q-value	# Protein Groups	# Proteins	# PSMs	Master Protein Accessions	Positions in Master Proteins	Modifications in Master Proteins	# Missed Cleavages	Theo. MH+ [Da]	Found in Sample: [S3] F3: Sample, FLAG_PRAJA2_BAT	Confidence (by Search Engine): Mascot	Charge (by Search Engine): Mascot	m/z [Da] (by Search Engine): Mascot	DeltaM [ppm] (by Search Engine): Mascot	Percolator q-Value (by Search Engine): Mascot	Percolator PEP (by Search Engine): Mascot	Ions Score (by Search Engine): Mascot	Sequence in Protein	Positions in Proteins
	FALSE	High	[R].LYCQTTGLGGSAVAGHASDK.[I]		1xCarbamidomethyl [C3]; 1xDeamidated [Q4]	0.000202865	4.23799e-05	1	4	1	Q9Y6N1	Q9Y6N1 [119-138]		0	1993.93	High	High	3	665.316	3.24	2.871e-05	5.841e-05	33	R.LYCQTTGLGGSAVAGHASDK.I	[119-138]
	FALSE	High	[K].IQCFCFEEQR.[L]		2xCarbamidomethyl [C3; C5]	0.00239588	0.000341186	1	2	1	Q9Y6N1	Q9Y6N1 [215-224]		0	1416.6	High	High	2	708.803	-3.99	0.0001212	0.0008405	32	K.IQCFCFEEQR.L	[215-224]
FALSE	High	Master Protein	Q7KZN9	COX15	Cytochrome c oxidase assembly protein COX15 homolog OS=Homo sapiens OX=9606 GN=COX15 PE=1 SV=1	0	30.239	16	5	14	5	410	46	9.82	472	5	High	1
	Checked	Confidence	AnnotatedSequence		Modifications	Qvality PEP	Qvality q-value	# Protein Groups	# Proteins	# PSMs	Master Protein Accessions	Positions in Master Proteins	Modifications in Master Proteins	# Missed Cleavages	Theo. MH+ [Da]	Found in Sample: [S2] F2: Sample, FLAG_PRAJA2	Confidence (by Search Engine): Mascot	Charge (by Search Engine): Mascot	m/z [Da] (by Search Engine): Mascot	DeltaM [ppm] (by Search Engine): Mascot	Percolator q-Value (by Search Engine): Mascot	Percolator PEP (by Search Engine): Mascot	Ions Score (by Search Engine): Mascot	Sequence in Protein	Positions in Proteins
	FALSE	High	[R].NVFENPTMVQFDHR.[I]		1xOxidation [M8]	5.16581e-05	2.419e-05	1	3	3	Q7KZN9	Q7KZN9 [314-327]		0	1749.8	High	High	3	583.939	0.16	1.834e-05	1.386e-05	59	R.NVFENPTMVQFDHR.I	[314-327]
	FALSE	High	[K].LPETHQLLQLR.[R]			6.30234e-07	2.419e-05	1	3	4	Q7KZN9	Q7KZN9 [251-261]		0	1347.77	High	High	3	449.93	0.22	1.834e-05	1.289e-07	54	K.LPETHQLLQLR.R	[251-261]
	FALSE	High	[R].LTESGLSMVDWHLIK.[E]		1xOxidation [M8]	0.000765691	2.419e-05	1	3	1	Q7KZN9	Q7KZN9 [92-106]		0	1744.89	High	High	3	582.301	-2.73	1.834e-05	0.0002429	32	R.LTESGLSMVDWHLIK.E	[92-106]
	FALSE	High	[K].EMKPPTSQEEWEAEFQR.[Y]		1xOxidation [M2]	4.46442e-05	2.419e-05	1	3	3	Q7KZN9	Q7KZN9 [107-123]		0	2137.95	High	High	3	713.321	-1.12	1.834e-05	1.188e-05	48	K.EMKPPTSQEEWEAEFQR.Y	[107-123]
	FALSE	High	[K].EMKPPTSQEEWEAEFQR.[Y]			0.00814294	0.00128025	1	3	1	Q7KZN9	Q7KZN9 [107-123]		0	2121.95	High	High	3	707.987	-4.01	0.0004697	0.00307	34	K.EMKPPTSQEEWEAEFQR.Y	[107-123]
	FALSE	High	[K].FIWYMEYSHR.[M]		1xOxidation [M5]	0.016505	0.00200922	1	2	2	Q7KZN9	Q7KZN9 [144-153]		0	1447.65	High	High	3	483.22	-0.42	0.0007915	0.006493	37	K.FIWYMEYSHR.M	[144-153]
	Checked	Confidence	AnnotatedSequence		Modifications	Qvality PEP	Qvality q-value	# Protein Groups	# Proteins	# PSMs	Master Protein Accessions	Positions in Master Proteins	Modifications in Master Proteins	# Missed Cleavages	Theo. MH+ [Da]	Found in Sample: [S3] F3: Sample, FLAG_PRAJA2_BAT	Confidence (by Search Engine): Mascot	Charge (by Search Engine): Mascot	m/z [Da] (by Search Engine): Mascot	DeltaM [ppm] (by Search Engine): Mascot	Percolator q-Value (by Search Engine): Mascot	Percolator PEP (by Search Engine): Mascot	Ions Score (by Search Engine): Mascot	Sequence in Protein	Positions in Proteins
	FALSE	High	[R].LTESGLSMVDWHLIK.[E]		1xOxidation [M8]	0.000183393	4.23799e-05	1	3	1	Q7KZN9	Q7KZN9 [92-106]		0	1744.89	High	High	3	582.302	-0.84	2.871e-05	5.233e-05	56	R.LTESGLSMVDWHLIK.E	[92-106]
	FALSE	High	[K].LPETHQLLQLR.[R]			4.76061e-06	4.23799e-05	1	3	3	Q7KZN9	Q7KZN9 [251-261]		0	1347.77	High	High	3	449.93	0.62	2.871e-05	1.041e-06	51	K.LPETHQLLQLR.R	[251-261]
	FALSE	High	[K].EMKPPTSQEEWEAEFQR.[Y]		1xOxidation [M2]	0.00067631	0.000123898	1	3	2	Q7KZN9	Q7KZN9 [107-123]		0	2137.95	High	High	3	713.32	-2.32	5.011e-05	0.000213	45	K.EMKPPTSQEEWEAEFQR.Y	[107-123]
FALSE	High	Master Protein	A0A649YFA6	COX2	Cytochrome c oxidase subunit 2 OS=Homo sapiens OX=9606 GN=COX2 PE=3 SV=1	0	7.892	11	2	8	1	227	25.6	4.87	251	2	High	1
	Checked	Confidence	AnnotatedSequence		Modifications	Qvality PEP	Qvality q-value	# Protein Groups	# Proteins	# PSMs	Master Protein Accessions	Positions in Master Proteins	Modifications in Master Proteins	# Missed Cleavages	Theo. MH+ [Da]	Found in Sample: [S2] F2: Sample, FLAG_PRAJA2	Confidence (by Search Engine): Mascot	Charge (by Search Engine): Mascot	m/z [Da] (by Search Engine): Mascot	DeltaM [ppm] (by Search Engine): Mascot	Percolator q-Value (by Search Engine): Mascot	Percolator PEP (by Search Engine): Mascot	Ions Score (by Search Engine): Mascot	Sequence in Protein	Positions in Proteins
	FALSE	High	[R].ILYMTXEVNDPSLTIK.[S]		1xDeamidated [N9]; 1xOxidation [M4]	1.27748e-05	2.419e-05	1	1	2	A0A649YFA6	A0A649YFA6 [83-98]		0	1867.94	High	High	2	934.473	2.07	1.834e-05	3.14e-06	74	R.ILYMTXEVNDPSLTIK.S	[83-98]
	FALSE	High	[R].VVLPIEAPIR.[M]			0.0106214	0.00147867	2	398	6	A0A649YFA6; G9LKX8	A0A649YFA6 [142-151]; G9LKX8 [142-151]		0	1106.69	High	High	2	553.849	-1.8	0.0005555	0.004086	39	R.VVLPIEAPIR.M	[142-151]
FALSE	High	Master Protein	G9LKX8	COX2	Cytochrome c oxidase subunit 2 OS=Homo sapiens OX=9606 GN=COX2 PE=3 SV=1	0	16.878	11	2	15	1	227	25.5	4.82	537	2	High	1
	Checked	Confidence	AnnotatedSequence		Modifications	Qvality PEP	Qvality q-value	# Protein Groups	# Proteins	# PSMs	Master Protein Accessions	Positions in Master Proteins	Modifications in Master Proteins	# Missed Cleavages	Theo. MH+ [Da]	Found in Sample: [S2] F2: Sample, FLAG_PRAJA2	Confidence (by Search Engine): Mascot	Charge (by Search Engine): Mascot	m/z [Da] (by Search Engine): Mascot	DeltaM [ppm] (by Search Engine): Mascot	Percolator q-Value (by Search Engine): Mascot	Percolator PEP (by Search Engine): Mascot	Ions Score (by Search Engine): Mascot	Sequence in Protein	Positions in Proteins
	FALSE	High	[R].ILYMTDEVNDPSITIK.[S]			1.16926e-07	2.419e-05	1	1	5	G9LKX8	G9LKX8 [83-98]		0	1851.94	High	High	2	926.469	-5.54	1.834e-05	2.151e-08	92	R.ILYMTDEVNDPSITIK.S	[83-98]
	FALSE	High	[R].ILYMTDEVNDPSITIK.[S]		1xOxidation [M4]	7.33139e-07	2.419e-05	1	1	4	G9LKX8	G9LKX8 [83-98]		0	1867.94	High	High	2	934.473	2	1.834e-05	1.508e-07	80	R.ILYMTDEVNDPSITIK.S	[83-98]
	FALSE	High	[R].VVLPIEAPIR.[M]			0.0106214	0.00147867	2	398	6	A0A649YFA6; G9LKX8	A0A649YFA6 [142-151]; G9LKX8 [142-151]		0	1106.69	High	High	2	553.849	-1.8	0.0005555	0.004086	39	R.VVLPIEAPIR.M	[142-151]
	Checked	Confidence	AnnotatedSequence		Modifications	Qvality PEP	Qvality q-value	# Protein Groups	# Proteins	# PSMs	Master Protein Accessions	Positions in Master Proteins	Modifications in Master Proteins	# Missed Cleavages	Theo. MH+ [Da]	Found in Sample: [S3] F3: Sample, FLAG_PRAJA2_BAT	Confidence (by Search Engine): Mascot	Charge (by Search Engine): Mascot	m/z [Da] (by Search Engine): Mascot	DeltaM [ppm] (by Search Engine): Mascot	Percolator q-Value (by Search Engine): Mascot	Percolator PEP (by Search Engine): Mascot	Ions Score (by Search Engine): Mascot	Sequence in Protein	Positions in Proteins
	FALSE	High	[R].ILYMTDEVNDPSITIK.[S]		1xOxidation [M4]	0.000725193	0.000123898	1	1	3	G9LKX8	G9LKX8 [83-98]		0	1867.94	High	High	2	934.468	-3.49	5.011e-05	0.0002296	35	R.ILYMTDEVNDPSITIK.S	[83-98]
	FALSE	High	[R].VVLPIEAPIR.[M]			0.00412703	0.000518328	1	398	3	G9LKX8	G9LKX8 [142-151]		0	1106.69	High	High	2	553.85	0.4	0.0001634	0.001525	57	R.VVLPIEAPIR.M	[142-151]
FALSE	High	Master Protein	P13073	COX4I1	Cytochrome c oxidase subunit 4 isoform 1, mitochondrial OS=Homo sapiens OX=9606 GN=COX4I1 PE=1 SV=1	0	6.972	12	2	2	2	169	19.6	9.51	56	2	High	1
	Checked	Confidence	AnnotatedSequence		Modifications	Qvality PEP	Qvality q-value	# Protein Groups	# Proteins	# PSMs	Master Protein Accessions	Positions in Master Proteins	Modifications in Master Proteins	# Missed Cleavages	Theo. MH+ [Da]	Found in Sample: [S2] F2: Sample, FLAG_PRAJA2	Confidence (by Search Engine): Mascot	Charge (by Search Engine): Mascot	m/z [Da] (by Search Engine): Mascot	DeltaM [ppm] (by Search Engine): Mascot	Percolator q-Value (by Search Engine): Mascot	Percolator PEP (by Search Engine): Mascot	Ions Score (by Search Engine): Mascot	Sequence in Protein	Positions in Proteins
	FALSE	High	[K].VNPIQGLASK.[W]			0.000565669	2.419e-05	1	1	1	P13073	P13073 [150-159]		0	1026.59	High	High	2	513.801	-0.06	1.834e-05	0.0001764	34	K.VNPIQGLASK.W	[150-159]
	FALSE	High	[K].ASWSSLSMDEK.[V]		1xOxidation [M8]	0.00178837	0.000327739	1	5	1	P13073	P13073 [68-78]		0	1256.55	High	High	2	628.776	-0.8	0.0001007	0.0006052	41	K.ASWSSLSMDEK.V	[68-78]
	Checked	Confidence	AnnotatedSequence		Modifications	Qvality PEP	Qvality q-value	# Protein Groups	# Proteins	# PSMs	Master Protein Accessions	Positions in Master Proteins	Modifications in Master Proteins	# Missed Cleavages	Theo. MH+ [Da]	Found in Sample: [S3] F3: Sample, FLAG_PRAJA2_BAT	Confidence (by Search Engine): Mascot	Charge (by Search Engine): Mascot	m/z [Da] (by Search Engine): Mascot	DeltaM [ppm] (by Search Engine): Mascot	Percolator q-Value (by Search Engine): Mascot	Percolator PEP (by Search Engine): Mascot	Ions Score (by Search Engine): Mascot	Sequence in Protein	Positions in Proteins
	FALSE	High	[K].SEDFSLPAYMDR.[R]			0.00150329	0.000278121	1	5	2	P13073	P13073 [30-41]		0	1430.63	High	High	2	715.819	3.07	0.0001071	0.0005055	36	K.SEDFSLPAYMDR.R	[30-41]
	FALSE	High	[K].VNPIQGLASK.[W]			0.00181234	0.000341186	1	1	2	P13073	P13073 [150-159]		0	1026.59	High	High	2	513.801	-0.06	0.0001212	0.0006209	30	K.VNPIQGLASK.W	[150-159]
FALSE	High	Master Protein	B2RAQ8	CPT1A	Carnitine O-palmitoyltransferase OS=Homo sapiens OX=9606 PE=2 SV=1	0	17.394	6	4	9	4	773	88.3	8.59	257	4	High	1
	Checked	Confidence	AnnotatedSequence		Modifications	Qvality PEP	Qvality q-value	# Protein Groups	# Proteins	# PSMs	Master Protein Accessions	Positions in Master Proteins	Modifications in Master Proteins	# Missed Cleavages	Theo. MH+ [Da]	Found in Sample: [S2] F2: Sample, FLAG_PRAJA2	Confidence (by Search Engine): Mascot	Charge (by Search Engine): Mascot	m/z [Da] (by Search Engine): Mascot	DeltaM [ppm] (by Search Engine): Mascot	Percolator q-Value (by Search Engine): Mascot	Percolator PEP (by Search Engine): Mascot	Ions Score (by Search Engine): Mascot	Sequence in Protein	Positions in Proteins
	FALSE	High	[R].MTALAQDFAVGLGPR.[L]		1xOxidation [M1]	2.25521e-05	2.419e-05	1	3	2	B2RAQ8	B2RAQ8 [202-216]		0	1562.8	High	High	2	781.904	0.44	1.834e-05	5.738e-06	60	R.MTALAQDFAVGLGPR.L	[202-216]
	FALSE	High	[R].ILDNTSEPQPGEAR.[L]			0.00116213	2.419e-05	1	3	3	B2RAQ8	B2RAQ8 [366-379]		0	1526.74	High	High	2	763.876	0.02	1.834e-05	0.0003804	49	R.ILDNTSEPQPGEAR.L	[366-379]
	FALSE	High	[K].YLAVESPFLK.[E]			7.55639e-05	2.419e-05	1	3	2	B2RAQ8	B2RAQ8 [666-675]		0	1166.65	High	High	2	583.826	-0.86	1.834e-05	2.066e-05	43	K.YLAVESPFLK.E	[666-675]
	FALSE	High	[K].IDPSLGIIAK.[I]			0.000299652	2.419e-05	1	6	2	B2RAQ8	B2RAQ8 [77-86]		0	1026.62	High	High	2	513.813	-1.01	1.834e-05	8.944e-05	50	K.IDPSLGIIAK.I	[77-86]
	Checked	Confidence	AnnotatedSequence		Modifications	Qvality PEP	Qvality q-value	# Protein Groups	# Proteins	# PSMs	Master Protein Accessions	Positions in Master Proteins	Modifications in Master Proteins	# Missed Cleavages	Theo. MH+ [Da]	Found in Sample: [S3] F3: Sample, FLAG_PRAJA2_BAT	Confidence (by Search Engine): Mascot	Charge (by Search Engine): Mascot	m/z [Da] (by Search Engine): Mascot	DeltaM [ppm] (by Search Engine): Mascot	Percolator q-Value (by Search Engine): Mascot	Percolator PEP (by Search Engine): Mascot	Ions Score (by Search Engine): Mascot	Sequence in Protein	Positions in Proteins
	FALSE	High	[R].MTALAQDFAVGLGPR.[L]		1xOxidation [M1]	0.000662952	0.000123898	1	3	1	B2RAQ8	B2RAQ8 [202-216]		0	1562.8	High	High	2	781.902	-1.91	5.011e-05	0.0002091	53	R.MTALAQDFAVGLGPR.L	[202-216]
	FALSE	High	[R].AGNAIHAILLYR.[R]			0.00682041	0.000953908	1	4	1	B2RAQ8	B2RAQ8 [272-283]		0	1311.75	High	High	2	656.381	1.15	0.0003061	0.002646	31	R.AGNAIHAILLYR.R	[272-283]
	FALSE	High	[R].ILDNTSEPQPGEAR.[L]			0.0182484	0.00256675	1	3	1	B2RAQ8	B2RAQ8 [366-379]		0	1526.74	High	High	2	763.875	-1.02	0.001086	0.007578	31	R.ILDNTSEPQPGEAR.L	[366-379]
FALSE	High	Master Protein	Q8TBT6	CYC1	Uncharacterized protein (Fragment) OS=Homo sapiens OX=9606 PE=2 SV=1	0	39.889	25	6	20	6	315	34.5	8.87	657	6	High	1
	Checked	Confidence	AnnotatedSequence		Modifications	Qvality PEP	Qvality q-value	# Protein Groups	# Proteins	# PSMs	Master Protein Accessions	Positions in Master Proteins	Modifications in Master Proteins	# Missed Cleavages	Theo. MH+ [Da]	Found in Sample: [S2] F2: Sample, FLAG_PRAJA2	Confidence (by Search Engine): Mascot	Charge (by Search Engine): Mascot	m/z [Da] (by Search Engine): Mascot	DeltaM [ppm] (by Search Engine): Mascot	Percolator q-Value (by Search Engine): Mascot	Percolator PEP (by Search Engine): Mascot	Ions Score (by Search Engine): Mascot	Sequence in Protein	Positions in Proteins
	FALSE	High	[K].MLMMMALLVPLVYTIK.[R]		4xOxidation [M1; M3; M4; M5]	0.000109934	2.419e-05	1	2	1	Q8TBT6	Q8TBT6 [282-297]		0	1931.01	High	High	2	966.008	-1.61	1.834e-05	3.088e-05	42	K.MLMMMALLVPLVYTIK.R	[282-297]
	FALSE	High	[R].GLLSSLDHTSIR.[R]			1.05068e-06	2.419e-05	1	2	6	Q8TBT6	Q8TBT6 [90-101]		0	1298.71	High	High	3	433.574	0.62	1.834e-05	2.217e-07	50	R.GLLSSLDHTSIR.R	[90-101]
	FALSE	High	[R].AANNGALPPDLSYIVR.[A]			0.000248628	2.419e-05	1	2	3	Q8TBT6	Q8TBT6 [177-192]		0	1670.89	High	High	2	835.944	-3.37	1.834e-05	7.343e-05	47	R.AANNGALPPDLSYIVR.A	[177-192]
	FALSE	High	[R].AANNGALPPDLSYIVR.[A]		1xDeamidated [N4]	2.43293e-06	2.419e-05	1	2	3	Q8TBT6	Q8TBT6 [177-192]		0	1671.87	High	High	2	836.439	0.14	1.834e-05	5.405e-07	72	R.AANNGALPPDLSYIVR.A	[177-192]
	FALSE	High	[K].LFDYFPKPYPNSEAAR.[A]			2.62331e-05	2.419e-05	1	2	3	Q8TBT6	Q8TBT6 [161-176]		0	1914.94	High	High	3	638.984	-0.14	1.834e-05	7.87e-06	37	K.LFDYFPKPYPNSEAAR.A	[161-176]
	FALSE	High	[R].HLVGVCYTEDEAK.[E]		1xCarbamidomethyl [C6]	3.80012e-07	2.419e-05	1	2	3	Q8TBT6	Q8TBT6 [124-136]		0	1520.7	High	High	2	760.855	-1.82	1.834e-05	7.508e-08	60	R.HLVGVCYTEDEAK.E	[124-136]
	FALSE	High	[K].DVCTFLR.[W]		1xCarbamidomethyl [C3]	0.0286034	0.00325771	1	2	1	Q8TBT6	Q8TBT6 [259-265]		0	910.445	High	High	2	455.727	0.81	0.001364	0.01157	32	K.DVCTFLR.W	[259-265]
	Checked	Confidence	AnnotatedSequence		Modifications	Qvality PEP	Qvality q-value	# Protein Groups	# Proteins	# PSMs	Master Protein Accessions	Positions in Master Proteins	Modifications in Master Proteins	# Missed Cleavages	Theo. MH+ [Da]	Found in Sample: [S3] F3: Sample, FLAG_PRAJA2_BAT	Confidence (by Search Engine): Mascot	Charge (by Search Engine): Mascot	m/z [Da] (by Search Engine): Mascot	DeltaM [ppm] (by Search Engine): Mascot	Percolator q-Value (by Search Engine): Mascot	Percolator PEP (by Search Engine): Mascot	Ions Score (by Search Engine): Mascot	Sequence in Protein	Positions in Proteins
	FALSE	High	[R].GLLSSLDHTSIR.[R]			3.47675e-06	4.23799e-05	1	2	3	Q8TBT6	Q8TBT6 [90-101]		0	1298.71	High	High	3	433.573	-0.44	2.871e-05	7.447e-07	49	R.GLLSSLDHTSIR.R	[90-101]
	FALSE	High	[R].AANNGALPPDLSYIVR.[A]		1xDeamidated [N4]	0.0136612	0.0020122	1	2	1	Q8TBT6	Q8TBT6 [177-192]		0	1671.87	High	High	2	836.44	2.03	0.0007798	0.005588	43	R.AANNGALPPDLSYIVR.A	[177-192]
FALSE	High	Master Protein	A0A384MDW7	ECHS1	Enoyl Coenzyme A hydratase, short chain, 1, mitochondrial OS=Homo sapiens OX=9606 GN=ECHS1 PE=2 SV=1	0	63.504	37	9	26	9	290	31.4	8.07	1112	9	High	1
	Checked	Confidence	AnnotatedSequence		Modifications	Qvality PEP	Qvality q-value	# Protein Groups	# Proteins	# PSMs	Master Protein Accessions	Positions in Master Proteins	Modifications in Master Proteins	# Missed Cleavages	Theo. MH+ [Da]	Found in Sample: [S2] F2: Sample, FLAG_PRAJA2	Confidence (by Search Engine): Mascot	Charge (by Search Engine): Mascot	m/z [Da] (by Search Engine): Mascot	DeltaM [ppm] (by Search Engine): Mascot	Percolator q-Value (by Search Engine): Mascot	Percolator PEP (by Search Engine): Mascot	Ions Score (by Search Engine): Mascot	Sequence in Protein	Positions in Proteins
	FALSE	High	[K].NNTVGLIQLNRPK.[A]			1.79289e-05	2.419e-05	1	2	2	A0A384MDW7	A0A384MDW7 [44-56]		0	1466.84	High	High	2	733.926	0.26	1.834e-05	4.509e-06	68	K.NNTVGLIQLNRPK.A	[44-56]
	FALSE	High	[K].SLAMEMVLTGDR.[I]			2.19195e-06	2.419e-05	1	2	2	A0A384MDW7	A0A384MDW7 [186-197]		0	1322.64	High	High	2	661.825	-0.51	1.834e-05	4.82e-07	88	K.SLAMEMVLTGDR.I	[186-197]
	FALSE	High	[K].SLAMEMVLTGDR.[I]		1xOxidation [M]	0.00010545	2.419e-05	1	2	4	A0A384MDW7	A0A384MDW7 [186-197]		0	1338.64	High	High	2	669.823	-0.18	1.834e-05	2.952e-05	51	K.SLAMEMVLTGDR.I	[186-197]
	FALSE	High	[K].SLAMEMVLTGDR.[I]		2xOxidation [M4; M6]	1.32497e-05	2.419e-05	1	2	3	A0A384MDW7	A0A384MDW7 [186-197]		0	1354.63	High	High	2	677.822	1.69	1.834e-05	3.254e-06	85	K.SLAMEMVLTGDR.I	[186-197]
	FALSE	High	[K].AQFAQPEILIGTIPGAGGTQR.[L]			3.74113e-07	2.419e-05	1	2	4	A0A384MDW7	A0A384MDW7 [158-178]		0	2125.14	High	High	3	709.051	-1.31	1.834e-05	7.398e-08	70	K.AQFAQPEILIGTIPGAGGTQR.L	[158-178]
	FALSE	High	[K].IFEEDPAVGAIVLTGGDK.[A]			4.07738e-08	2.419e-05	1	1	3	A0A384MDW7	A0A384MDW7 [75-92]		0	1830.95	High	High	2	915.979	1.62	1.834e-05	7.023e-09	81	K.IFEEDPAVGAIVLTGGDK.A	[75-92]
	FALSE	High	[K].LFYSTFATDDR.[K]			4.02248e-05	2.419e-05	1	2	2	A0A384MDW7	A0A384MDW7 [262-272]		0	1335.62	High	High	2	668.314	-0.13	1.834e-05	1.058e-05	53	K.LFYSTFATDDR.K	[262-272]
	FALSE	High	[K].LFYSTFATDDRK.[E]			0.000241007	2.419e-05	1	2	1	A0A384MDW7	A0A384MDW7 [262-273]		1	1463.72	High	High	2	732.361	-0.86	1.834e-05	7.089e-05	38	K.LFYSTFATDDRK.E	[262-273]
	FALSE	High	[K].EMQNLSFQDCYSSK.[F]		1xCarbamidomethyl [C10]; 1xOxidation [M2]	0.00132494	0.000148883	1	2	2	A0A384MDW7	A0A384MDW7 [102-115]		0	1752.72	High	High	2	876.866	2.87	5.203e-05	0.0004367	43	K.EMQNLSFQDCYSSK.F	[102-115]
	FALSE	High	[K].AQFAQPEILIGTIPGAGGTQR.[L]		1xDeamidated [Q5]	0.00253805	0.00048247	1	2	1	A0A384MDW7	A0A384MDW7 [158-178]		0	2126.12	High	High	2	1063.57	6.1	0.0001422	0.0008816	41	K.AQFAQPEILIGTIPGAGGTQR.L	[158-178]
	FALSE	High	[K].ESVNAAFEMTLTEGSK.[L]		1xOxidation [M9]	0.0082992	0.00128025	1	2	1	A0A384MDW7	A0A384MDW7 [242-257]		0	1729.79	High	High	2	865.399	-2.5	0.0004697	0.003138	36	K.ESVNAAFEMTLTEGSK.L	[242-257]
	FALSE	High	[K].KLFYSTFATDDR.[K]			0.0701188	0.00711924	1	2	1	A0A384MDW7	A0A384MDW7 [261-272]		1	1463.72	High	High	2	732.365	3.56	0.003186	0.02878	30	K.KLFYSTFATDDR.K	[261-272]
	Checked	Confidence	AnnotatedSequence		Modifications	Qvality PEP	Qvality q-value	# Protein Groups	# Proteins	# PSMs	Master Protein Accessions	Positions in Master Proteins	Modifications in Master Proteins	# Missed Cleavages	Theo. MH+ [Da]	Found in Sample: [S3] F3: Sample, FLAG_PRAJA2_BAT	Confidence (by Search Engine): Mascot	Charge (by Search Engine): Mascot	m/z [Da] (by Search Engine): Mascot	DeltaM [ppm] (by Search Engine): Mascot	Percolator q-Value (by Search Engine): Mascot	Percolator PEP (by Search Engine): Mascot	Ions Score (by Search Engine): Mascot	Sequence in Protein	Positions in Proteins
	FALSE	High	[K].NNTVGLIQLNRPK.[A]			0.000237181	4.23799e-05	1	2	3	A0A384MDW7	A0A384MDW7 [44-56]		0	1466.84	High	High	2	733.927	1.76	2.871e-05	6.907e-05	59	K.NNTVGLIQLNRPK.A	[44-56]
	FALSE	High	[K].SLAMEMVLTGDR.[I]			2.37719e-06	4.23799e-05	1	2	3	A0A384MDW7	A0A384MDW7 [186-197]		0	1322.64	High	High	2	661.825	-1.35	2.871e-05	4.946e-07	82	K.SLAMEMVLTGDR.I	[186-197]
	FALSE	High	[K].SLAMEMVLTGDR.[I]		1xOxidation [M6]	9.95027e-05	4.23799e-05	1	2	1	A0A384MDW7	A0A384MDW7 [186-197]		0	1338.64	High	High	2	669.824	1.37	2.871e-05	2.72e-05	61	K.SLAMEMVLTGDR.I	[186-197]
	FALSE	High	[K].SLAMEMVLTGDR.[I]		2xOxidation [M4; M6]	9.82778e-06	4.23799e-05	1	2	2	A0A384MDW7	A0A384MDW7 [186-197]		0	1354.63	High	High	2	677.821	-0.02	2.871e-05	2.266e-06	76	K.SLAMEMVLTGDR.I	[186-197]
	FALSE	High	[K].IFEEDPAVGAIVLTGGDK.[A]			0.00140993	0.000202338	1	1	2	A0A384MDW7	A0A384MDW7 [75-92]		0	1830.95	High	High	2	915.981	3.36	8.864e-05	0.0004722	33	K.IFEEDPAVGAIVLTGGDK.A	[75-92]
FALSE	High	Master Protein	Q9P035	HACD3	Very-long-chain (3R)-3-hydroxyacyl-CoA dehydratase 3 OS=Homo sapiens OX=9606 GN=HACD3 PE=1 SV=2	0	62.069	24	10	93	10	362	43.1	8.94	2897	10	High	1
	Checked	Confidence	AnnotatedSequence		Modifications	Qvality PEP	Qvality q-value	# Protein Groups	# Proteins	# PSMs	Master Protein Accessions	Positions in Master Proteins	Modifications in Master Proteins	# Missed Cleavages	Theo. MH+ [Da]	Found in Sample: [S2] F2: Sample, FLAG_PRAJA2	Confidence (by Search Engine): Mascot	Charge (by Search Engine): Mascot	m/z [Da] (by Search Engine): Mascot	DeltaM [ppm] (by Search Engine): Mascot	Percolator q-Value (by Search Engine): Mascot	Percolator PEP (by Search Engine): Mascot	Ions Score (by Search Engine): Mascot	Sequence in Protein	Positions in Proteins
	FALSE	High	[K].LRLESEGSPETLTNLR.[K]			1.28097e-06	2.419e-05	1	6	2	Q9P035	Q9P035 [131-146]		1	1814.96	High	High	3	605.658	-0.64	1.834e-05	2.739e-07	62	K.LRLESEGSPETLTNLR.K	[131-146]
	FALSE	High	[R].VELSDVQNPAISITENVLHFK.[A]			3.4045e-05	2.419e-05	1	2	1	Q9P035	Q9P035 [23-43]		0	2353.24	High	High	3	785.083	-2.19	1.834e-05	8.889e-06	59	R.VELSDVQNPAISITENVLHFK.A	[23-43]
	FALSE	High	[R].WLDESDAEMELR.[A]			3.86005e-07	2.419e-05	1	3	2	Q9P035	Q9P035 [110-121]		0	1493.66	High	High	2	747.334	1.52	1.834e-05	7.64e-08	72	R.WLDESDAEMELR.A	[110-121]
	FALSE	High	[R].WLDESDAEMELR.[A]		1xOxidation [M9]	1.658e-05	2.419e-05	1	3	3	Q9P035	Q9P035 [110-121]		0	1509.65	High	High	2	755.327	-3.45	1.834e-05	4.134e-06	58	R.WLDESDAEMELR.A	[110-121]
	FALSE	High	[K].RPLFLAPDFDR.[W]			1.84062e-07	2.419e-05	1	3	24	Q9P035	Q9P035 [99-109]		0	1346.72	High	High	2	673.862	-2.86	1.834e-05	3.482e-08	51	K.RPLFLAPDFDR.W	[99-109]
	FALSE	High	[R].FSFTLPYPVK.[I]			3.29966e-05	2.419e-05	1	5	6	Q9P035	Q9P035 [310-319]		0	1198.65	High	High	2	599.83	1.03	1.834e-05	8.616e-06	70	R.FSFTLPYPVK.I	[310-319]
	FALSE	High	[R].LESEGSPETLTNLR.[K]			3.57895e-08	2.419e-05	1	6	33	Q9P035	Q9P035 [133-146]		0	1545.78	High	High	2	773.392	0.36	1.834e-05	6.118e-09	98	R.LESEGSPETLTNLR.K	[133-146]
	FALSE	High	[K].VSQWWER.[L]			0.00121005	8.96732e-05	1	3	15	Q9P035	Q9P035 [86-92]		0	990.479	High	High	2	495.743	-1.43	3.63e-05	0.000397	41	K.VSQWWER.L	[86-92]
	FALSE	High	[K].KVSQWWER.[L]			0.00121617	8.96732e-05	1	3	4	Q9P035	Q9P035 [85-92]		1	1118.57	High	High	2	559.791	0.97	3.63e-05	0.0004003	43	K.KVSQWWER.L	[85-92]
	FALSE	High	[R].QVNITVQK.[K]			0.00327041	0.000630954	1	3	2	Q9P035	Q9P035 [77-84]		0	929.541	High	High	2	465.273	-1.93	0.0001812	0.001158	38	R.QVNITVQK.K	[77-84]
	FALSE	High	[R].LESEGSPETLTNLRK.[G]			0.00376376	0.000650845	1	6	1	Q9P035	Q9P035 [133-147]		1	1673.87	High	High	3	558.629	1.13	0.0002371	0.001349	31	R.LESEGSPETLTNLRK.G	[133-147]
	Checked	Confidence	AnnotatedSequence		Modifications	Qvality PEP	Qvality q-value	# Protein Groups	# Proteins	# PSMs	Master Protein Accessions	Positions in Master Proteins	Modifications in Master Proteins	# Missed Cleavages	Theo. MH+ [Da]	Found in Sample: [S3] F3: Sample, FLAG_PRAJA2_BAT	Confidence (by Search Engine): Mascot	Charge (by Search Engine): Mascot	m/z [Da] (by Search Engine): Mascot	DeltaM [ppm] (by Search Engine): Mascot	Percolator q-Value (by Search Engine): Mascot	Percolator PEP (by Search Engine): Mascot	Ions Score (by Search Engine): Mascot	Sequence in Protein	Positions in Proteins
	FALSE	High	[K].LRLESEGSPETLTNLR.[K]			1.11554e-05	4.23799e-05	1	6	3	Q9P035	Q9P035 [131-146]		1	1814.96	High	High	3	605.659	1.18	2.871e-05	2.591e-06	38	K.LRLESEGSPETLTNLR.K	[131-146]
	FALSE	High	[R].VELSDVQNPAISITENVLHFK.[A]			4.74223e-07	4.23799e-05	1	2	2	Q9P035	Q9P035 [23-43]		0	2353.24	High	High	3	785.081	-4.44	2.871e-05	8.769e-08	75	R.VELSDVQNPAISITENVLHFK.A	[23-43]
	FALSE	High	[R].VELSDVQNPAISITENVLHFK.[A]		1xDeamidated [Q7]	1.07121e-05	4.23799e-05	1	2	1	Q9P035	Q9P035 [23-43]		0	2354.22	High	High	3	785.419	8	2.871e-05	2.485e-06	63	R.VELSDVQNPAISITENVLHFK.A	[23-43]
	FALSE	High	[R].WLDESDAEMELR.[A]		1xOxidation [M9]	1.77822e-05	4.23799e-05	1	3	2	Q9P035	Q9P035 [110-121]		0	1509.65	High	High	2	755.332	2.13	2.871e-05	4.285e-06	55	R.WLDESDAEMELR.A	[110-121]
	FALSE	High	[K].RPLFLAPDFDR.[W]			2.20573e-07	4.23799e-05	1	3	26	Q9P035	Q9P035 [99-109]		0	1346.72	High	High	2	673.863	-2.31	2.871e-05	3.869e-08	53	K.RPLFLAPDFDR.W	[99-109]
	FALSE	High	[R].LESEGSPETLTNLR.[K]			1.35583e-07	4.23799e-05	1	6	29	Q9P035	Q9P035 [133-146]		0	1545.78	High	High	2	773.39	-2.09	2.871e-05	2.296e-08	86	R.LESEGSPETLTNLR.K	[133-146]
	FALSE	High	[K].VSQWWER.[L]			0.00159484	0.000278121	1	3	12	Q9P035	Q9P035 [86-92]		0	990.479	High	High	2	495.743	-0.88	0.0001071	0.00054	40	K.VSQWWER.L	[86-92]
	FALSE	High	[R].FSFTLPYPVK.[I]			0.00150329	0.000278121	1	5	3	Q9P035	Q9P035 [310-319]		0	1198.65	High	High	2	599.829	0.42	0.0001071	0.0005052	37	R.FSFTLPYPVK.I	[310-319]
	FALSE	High	[R].QVNITVQK.[K]			0.0132842	0.0020122	1	3	1	Q9P035	Q9P035 [77-84]		0	929.541	High	High	2	465.274	-1.28	0.001478	0.01095	30	R.QVNITVQK.K	[77-84]
FALSE	High	Master Protein	A0A140VK76	HADH	Testis secretory sperm-binding protein Li 203a OS=Homo sapiens OX=9606 PE=2 SV=1	0	8.857	7	2	2	2	314	34.3	8.85	72	2	High	1
	Checked	Confidence	AnnotatedSequence		Modifications	Qvality PEP	Qvality q-value	# Protein Groups	# Proteins	# PSMs	Master Protein Accessions	Positions in Master Proteins	Modifications in Master Proteins	# Missed Cleavages	Theo. MH+ [Da]	Found in Sample: [S2] F2: Sample, FLAG_PRAJA2	Confidence (by Search Engine): Mascot	Charge (by Search Engine): Mascot	m/z [Da] (by Search Engine): Mascot	DeltaM [ppm] (by Search Engine): Mascot	Percolator q-Value (by Search Engine): Mascot	Percolator PEP (by Search Engine): Mascot	Ions Score (by Search Engine): Mascot	Sequence in Protein	Positions in Proteins
	FALSE	High	[R].LLVPYLMEAIR.[L]			0.000520938	2.419e-05	1	11	1	A0A140VK76	A0A140VK76 [222-232]		0	1317.76	High	High	2	659.383	-0.44	1.834e-05	0.0001614	39	R.LLVPYLMEAIR.L	[222-232]
	FALSE	High	[K].TFESLVDFSK.[A]			3.31691e-05	2.419e-05	1	13	1	A0A140VK76	A0A140VK76 [193-202]		0	1172.58	High	High	2	586.796	1.39	1.834e-05	8.621e-06	47	K.TFESLVDFSK.A	[193-202]
FALSE	High	Master Protein	Q9Y4H2	IRS2	Insulin receptor substrate 2 OS=Homo sapiens OX=9606 GN=IRS2 PE=1 SV=2	0	34.605	6	5	11	5	1338	137.2	8.65	354	5	High	1
	Checked	Confidence	AnnotatedSequence		Modifications	Qvality PEP	Qvality q-value	# Protein Groups	# Proteins	# PSMs	Master Protein Accessions	Positions in Master Proteins	Modifications in Master Proteins	# Missed Cleavages	Theo. MH+ [Da]	Found in Sample: [S2] F2: Sample, FLAG_PRAJA2	Confidence (by Search Engine): Mascot	Charge (by Search Engine): Mascot	m/z [Da] (by Search Engine): Mascot	DeltaM [ppm] (by Search Engine): Mascot	Percolator q-Value (by Search Engine): Mascot	Percolator PEP (by Search Engine): Mascot	Ions Score (by Search Engine): Mascot	Sequence in Protein	Positions in Proteins
	FALSE	High	[K].VAYHPYPEDYGDIEIGSHR.[S]			8.57306e-07	2.419e-05	1	3	4	Q9Y4H2	Q9Y4H2 [623-641]		0	2218.02	High	High	4	555.26	-1.13	1.834e-05	1.787e-07	40	K.VAYHPYPEDYGDIEIGSHR.S	[623-641]
	FALSE	High	[K].YLIALYTK.[D]			0.000510311	2.419e-05	1	3	3	Q9Y4H2	Q9Y4H2 [111-118]		0	984.576	High	High	2	492.791	-1.9	1.834e-05	0.0001577	51	K.YLIALYTK.D	[111-118]
	FALSE	High	[R].AAAAAAAAVPSAGPAGPAPTSAAGR.[T]			1.95954e-09	2.419e-05	1	3	2	Q9Y4H2	Q9Y4H2 [694-718]		0	2032.06	High	High	3	678.025	1.45	1.834e-05	2.803e-10	72	R.AAAAAAAAVPSAGPAGPAPTSAAGR.T	[694-718]
	FALSE	High	[R].GVPGCCYSSLPR.[S]		2xCarbamidomethyl [C5; C6]	2.25521e-05	2.419e-05	1	3	1	Q9Y4H2	Q9Y4H2 [797-808]		0	1352.61	High	High	2	676.808	0.36	1.834e-05	5.739e-06	53	R.GVPGCCYSSLPR.S	[797-808]
	FALSE	High	[K].SQSSGSSATHPISVPGAR.[R]			0.00150955	0.000148883	1	3	1	Q9Y4H2	Q9Y4H2 [306-323]		0	1725.85	High	High	3	575.954	-1.51	5.203e-05	0.0005031	39	K.SQSSGSSATHPISVPGAR.R	[306-323]
FALSE	High	Master Protein	P42345	MTOR	Serine/threonine-protein kinase mTOR OS=Homo sapiens OX=9606 GN=MTOR PE=1 SV=1	0	28.484	3	7	10	7	2549	288.7	7.17	327	7	High	1
	Checked	Confidence	AnnotatedSequence		Modifications	Qvality PEP	Qvality q-value	# Protein Groups	# Proteins	# PSMs	Master Protein Accessions	Positions in Master Proteins	Modifications in Master Proteins	# Missed Cleavages	Theo. MH+ [Da]	Found in Sample: [S2] F2: Sample, FLAG_PRAJA2	Confidence (by Search Engine): Mascot	Charge (by Search Engine): Mascot	m/z [Da] (by Search Engine): Mascot	DeltaM [ppm] (by Search Engine): Mascot	Percolator q-Value (by Search Engine): Mascot	Percolator PEP (by Search Engine): Mascot	Ions Score (by Search Engine): Mascot	Sequence in Protein	Positions in Proteins
	FALSE	High	[R].IQSIAPSLQVITSK.[Q]			2.30273e-05	2.419e-05	1	4	1	P42345	P42345 [2153-2166]		0	1484.87	High	High	2	742.936	-2.34	1.834e-05	5.852e-06	45	R.IQSIAPSLQVITSK.Q	[2153-2166]
	FALSE	High	[R].LTESLDFTDYASR.[I]			0.000234833	2.419e-05	1	3	2	P42345	P42345 [1142-1154]		0	1517.71	High	High	2	759.359	-1.36	1.834e-05	6.902e-05	42	R.LTESLDFTDYASR.I	[1142-1154]
	FALSE	High	[K].VEVFEHAVNNTAGDDLAK.[L]			2.67239e-06	2.419e-05	1	4	1	P42345	P42345 [2284-2301]		0	1928.93	High	High	3	643.649	-1.17	1.834e-05	5.955e-07	58	K.VEVFEHAVNNTAGDDLAK.L	[2284-2301]
	FALSE	High	[K].TLVLLLGVDPSR.[Q]			0.000656579	2.419e-05	1	2	2	P42345	P42345 [1672-1683]		0	1282.77	High	High	2	641.889	-1.74	1.834e-05	0.0002068	50	K.TLVLLLGVDPSR.Q	[1672-1683]
	FALSE	High	[K].LFDAPEAPLPSR.[K]			0.000236055	2.419e-05	1	3	2	P42345	P42345 [1121-1132]		0	1312.69	High	High	2	656.848	-0.24	1.834e-05	6.948e-05	50	K.LFDAPEAPLPSR.K	[1121-1132]
	FALSE	High	[K].LLVVGITDPDPDIR.[Y]			0.00346642	0.000630954	1	3	1	P42345	P42345 [659-672]		0	1522.85	High	High	2	761.927	-0.53	0.0001812	0.001234	53	K.LLVVGITDPDPDIR.Y	[659-672]
	FALSE	High	[R].FANYLR.[N]			0.0193911	0.00240473	1	3	1	P42345	P42345 [107-112]		0	783.415	High	High	2	392.211	-1.11	0.0009703	0.007695	37	R.FANYLR.N	[107-112]
	Checked	Confidence	AnnotatedSequence		Modifications	Qvality PEP	Qvality q-value	# Protein Groups	# Proteins	# PSMs	Master Protein Accessions	Positions in Master Proteins	Modifications in Master Proteins	# Missed Cleavages	Theo. MH+ [Da]	Found in Sample: [S3] F3: Sample, FLAG_PRAJA2_BAT	Confidence (by Search Engine): Mascot	Charge (by Search Engine): Mascot	m/z [Da] (by Search Engine): Mascot	DeltaM [ppm] (by Search Engine): Mascot	Percolator q-Value (by Search Engine): Mascot	Percolator PEP (by Search Engine): Mascot	Ions Score (by Search Engine): Mascot	Sequence in Protein	Positions in Proteins
	FALSE	High	[K].LFDAPEAPLPSR.[K]			6.91191e-05	4.23799e-05	1	3	1	P42345	P42345 [1121-1132]		0	1312.69	High	High	2	656.848	0.03	2.871e-05	1.833e-05	65	K.LFDAPEAPLPSR.K	[1121-1132]
	FALSE	High	[R].IQSIAPSLQVITSK.[Q]			0.000160834	4.23799e-05	1	4	1	P42345	P42345 [2153-2166]		0	1484.87	High	High	2	742.937	-1.44	2.871e-05	4.537e-05	34	R.IQSIAPSLQVITSK.Q	[2153-2166]
	FALSE	High	[K].VEVFEHAVNNTAGDDLAK.[L]			3.61469e-05	4.23799e-05	1	4	2	P42345	P42345 [2284-2301]		0	1928.93	High	High	3	643.649	-2.02	2.871e-05	9.165e-06	42	K.VEVFEHAVNNTAGDDLAK.L	[2284-2301]
	FALSE	High	[R].YHPQALIYPLTVASK.[S]			1.88017e-05	4.23799e-05	1	4	1	P42345	P42345 [1967-1981]		0	1700.94	High	High	3	567.65	-0.88	2.871e-05	4.537e-06	43	R.YHPQALIYPLTVASK.S	[1967-1981]
	FALSE	High	[K].TLVLLLGVDPSR.[Q]			0.00131574	0.000202338	1	2	1	P42345	P42345 [1672-1683]		0	1282.77	High	High	2	641.889	-1.08	8.864e-05	0.0004373	39	K.TLVLLLGVDPSR.Q	[1672-1683]
FALSE	High	Master Protein	O95299	NDUFA10	NADH dehydrogenase [ubiquinone] 1 alpha subcomplex subunit 10, mitochondrial OS=Homo sapiens OX=9606 GN=NDUFA10 PE=1 SV=1	0	26.118	14	5	7	5	355	40.7	8.48	252	5	High	1
	Checked	Confidence	AnnotatedSequence		Modifications	Qvality PEP	Qvality q-value	# Protein Groups	# Proteins	# PSMs	Master Protein Accessions	Positions in Master Proteins	Modifications in Master Proteins	# Missed Cleavages	Theo. MH+ [Da]	Found in Sample: [S2] F2: Sample, FLAG_PRAJA2	Confidence (by Search Engine): Mascot	Charge (by Search Engine): Mascot	m/z [Da] (by Search Engine): Mascot	DeltaM [ppm] (by Search Engine): Mascot	Percolator q-Value (by Search Engine): Mascot	Percolator PEP (by Search Engine): Mascot	Ions Score (by Search Engine): Mascot	Sequence in Protein	Positions in Proteins
	FALSE	High	[K].ITSAYLQDIENAYK.[K]			6.48536e-06	2.419e-05	1	7	2	O95299	O95299 [229-242]		0	1628.82	High	High	2	814.911	-1.01	1.834e-05	1.529e-06	47	K.ITSAYLQDIENAYK.K	[229-242]
	FALSE	High	[R].VITVDGNICTGK.[G]		1xCarbamidomethyl [C9]	3.58667e-05	2.419e-05	1	10	2	O95299	O95299 [59-70]		0	1276.66	High	High	2	638.832	-0.21	1.834e-05	9.39e-06	54	R.VITVDGNICTGK.G	[59-70]
	FALSE	High	[K].YSPGYNTEVGDK.[W]			7.56443e-07	2.419e-05	1	6	1	O95299	O95299 [339-350]		0	1329.6	High	High	2	665.302	0.19	1.834e-05	1.558e-07	70	K.YSPGYNTEVGDK.W	[339-350]
	FALSE	High	[K].KVVEDIEYLK.[F]			1.59026e-05	2.419e-05	1	10	1	O95299	O95299 [268-277]		1	1235.69	High	High	2	618.349	2.55	1.834e-05	3.963e-06	57	K.KVVEDIEYLK.F	[268-277]
	FALSE	High	[K].VVEDIEYLK.[F]			0.00247663	0.00048247	1	10	1	O95299	O95299 [269-277]		0	1107.59	High	High	2	554.301	2.18	0.0001422	0.0008594	38	K.VVEDIEYLK.F	[269-277]
	Checked	Confidence	AnnotatedSequence		Modifications	Qvality PEP	Qvality q-value	# Protein Groups	# Proteins	# PSMs	Master Protein Accessions	Positions in Master Proteins	Modifications in Master Proteins	# Missed Cleavages	Theo. MH+ [Da]	Found in Sample: [S3] F3: Sample, FLAG_PRAJA2_BAT	Confidence (by Search Engine): Mascot	Charge (by Search Engine): Mascot	m/z [Da] (by Search Engine): Mascot	DeltaM [ppm] (by Search Engine): Mascot	Percolator q-Value (by Search Engine): Mascot	Percolator PEP (by Search Engine): Mascot	Ions Score (by Search Engine): Mascot	Sequence in Protein	Positions in Proteins
	FALSE	High	[R].VITVDGNICTGK.[G]		1xCarbamidomethyl [C9]	1.49874e-06	4.23799e-05	1	10	3	O95299	O95299 [59-70]		0	1276.66	High	High	2	638.833	1.7	2.871e-05	3.022e-07	68	R.VITVDGNICTGK.G	[59-70]
	FALSE	High	[R].LQSWLYSSR.[L]			0.000390179	0.000123898	1	10	1	O95299	O95299 [131-139]		0	1139.58	High	High	2	570.295	-1.49	5.011e-05	0.0001179	32	R.LQSWLYSSR.L	[131-139]
	FALSE	High	[K].VVEDIEYLK.[F]			0.000537542	0.000123898	1	10	1	O95299	O95299 [269-277]		0	1107.59	High	High	2	554.299	-1.57	5.011e-05	0.0001669	41	K.VVEDIEYLK.F	[269-277]
FALSE	High	Master Protein	Q9P0J0	NDUFA13	NADH dehydrogenase [ubiquinone] 1 alpha subcomplex subunit 13 OS=Homo sapiens OX=9606 GN=NDUFA13 PE=1 SV=3	0	18.216	16	2	5	2	144	16.7	8.43	163	2	High	1
	Checked	Confidence	AnnotatedSequence		Modifications	Qvality PEP	Qvality q-value	# Protein Groups	# Proteins	# PSMs	Master Protein Accessions	Positions in Master Proteins	Modifications in Master Proteins	# Missed Cleavages	Theo. MH+ [Da]	Found in Sample: [S2] F2: Sample, FLAG_PRAJA2	Confidence (by Search Engine): Mascot	Charge (by Search Engine): Mascot	m/z [Da] (by Search Engine): Mascot	DeltaM [ppm] (by Search Engine): Mascot	Percolator q-Value (by Search Engine): Mascot	Percolator PEP (by Search Engine): Mascot	Ions Score (by Search Engine): Mascot	Sequence in Protein	Positions in Proteins
	FALSE	High	[K].VGESVFHTTR.[W]			4.09849e-06	2.419e-05	1	2	2	Q9P0J0	Q9P0J0 [106-115]		0	1132.57	High	High	2	566.79	-2.19	1.834e-05	9.37e-07	68	K.VGESVFHTTR.W	[106-115]
	FALSE	High	[R].IALLPLLQAETDR.[R]			0.000437146	2.419e-05	1	7	3	Q9P0J0	Q9P0J0 [69-81]		0	1452.84	High	High	2	726.923	-2.08	1.834e-05	0.0001341	51	R.IALLPLLQAETDR.R	[69-81]
FALSE	High	Master Protein	A0A024R9Z0	NDUFA4	NADH dehydrogenase (Ubiquinone) 1 alpha subcomplex, 4, 9kDa, isoform CRA_b OS=Homo sapiens OX=9606 GN=NDUFA4 PE=4 SV=1	0	10.948	37	3	6	3	81	9.4	9.38	175	3	High	1
	Checked	Confidence	AnnotatedSequence		Modifications	Qvality PEP	Qvality q-value	# Protein Groups	# Proteins	# PSMs	Master Protein Accessions	Positions in Master Proteins	Modifications in Master Proteins	# Missed Cleavages	Theo. MH+ [Da]	Found in Sample: [S2] F2: Sample, FLAG_PRAJA2	Confidence (by Search Engine): Mascot	Charge (by Search Engine): Mascot	m/z [Da] (by Search Engine): Mascot	DeltaM [ppm] (by Search Engine): Mascot	Percolator q-Value (by Search Engine): Mascot	Percolator PEP (by Search Engine): Mascot	Ions Score (by Search Engine): Mascot	Sequence in Protein	Positions in Proteins
	FALSE	High	[R].LALFNPDVCWDR.[N]		1xCarbamidomethyl [C9]	2.40081e-05	2.419e-05	1	1	3	A0A024R9Z0	A0A024R9Z0 [36-47]		0	1505.72	High	High	2	753.364	0.29	1.834e-05	6.133e-06	62	R.LALFNPDVCWDR.N	[36-47]
	FALSE	High	[K].FYSVNVDYSK.[L]			0.00277154	0.000525719	1	1	2	A0A024R9Z0	A0A024R9Z0 [64-73]		0	1221.58	High	High	2	611.294	0.92	0.0001531	0.0009683	33	K.FYSVNVDYSK.L	[64-73]
	FALSE	High	[R].NNPEPWNK.[L]			0.00517279	0.000695323	1	1	1	A0A024R9Z0	A0A024R9Z0 [48-55]		0	998.469	High	High	2	499.737	-1.32	0.0002811	0.001898	32	R.NNPEPWNK.L	[48-55]
	Checked	Confidence	AnnotatedSequence		Modifications	Qvality PEP	Qvality q-value	# Protein Groups	# Proteins	# PSMs	Master Protein Accessions	Positions in Master Proteins	Modifications in Master Proteins	# Missed Cleavages	Theo. MH+ [Da]	Found in Sample: [S3] F3: Sample, FLAG_PRAJA2_BAT	Confidence (by Search Engine): Mascot	Charge (by Search Engine): Mascot	m/z [Da] (by Search Engine): Mascot	DeltaM [ppm] (by Search Engine): Mascot	Percolator q-Value (by Search Engine): Mascot	Percolator PEP (by Search Engine): Mascot	Ions Score (by Search Engine): Mascot	Sequence in Protein	Positions in Proteins
	FALSE	High	[R].LALFNPDVCWDR.[N]		1xCarbamidomethyl [C9]	3.45917e-06	4.23799e-05	1	1	3	A0A024R9Z0	A0A024R9Z0 [36-47]		0	1505.72	High	High	2	753.364	-0.36	2.871e-05	7.38e-07	74	R.LALFNPDVCWDR.N	[36-47]
	FALSE	High	[K].FYSVNVDYSK.[L]			0.00479129	0.000586616	1	1	1	A0A024R9Z0	A0A024R9Z0 [64-73]		0	1221.58	High	High	2	611.292	-2.37	0.0002313	0.001935	37	K.FYSVNVDYSK.L	[64-73]
FALSE	High	Master Protein	A0A024R745	NDUFA5	Complex I subunit B13 OS=Homo sapiens OX=9606 GN=NDUFA5 PE=3 SV=1	0	11.282	22	2	3	2	116	13.5	5.99	119	2	High	1
	Checked	Confidence	AnnotatedSequence		Modifications	Qvality PEP	Qvality q-value	# Protein Groups	# Proteins	# PSMs	Master Protein Accessions	Positions in Master Proteins	Modifications in Master Proteins	# Missed Cleavages	Theo. MH+ [Da]	Found in Sample: [S2] F2: Sample, FLAG_PRAJA2	Confidence (by Search Engine): Mascot	Charge (by Search Engine): Mascot	m/z [Da] (by Search Engine): Mascot	DeltaM [ppm] (by Search Engine): Mascot	Percolator q-Value (by Search Engine): Mascot	Percolator PEP (by Search Engine): Mascot	Ions Score (by Search Engine): Mascot	Sequence in Protein	Positions in Proteins
	FALSE	High	[K].ILDVLEEIPK.[N]			1.94887e-05	2.419e-05	1	6	1	A0A024R745	A0A024R745 [31-40]		0	1168.68	High	High	2	584.845	0.46	1.834e-05	4.913e-06	65	K.ILDVLEEIPK.N	[31-40]
	FALSE	High	[K].TTGLVGLAVCNTPHER.[L]		1xCarbamidomethyl [C10]	4.59676e-06	2.419e-05	1	2	2	A0A024R745	A0A024R745 [8-23]		0	1724.87	High	High	3	575.629	-0.59	1.834e-05	1.063e-06	40	K.TTGLVGLAVCNTPHER.L	[8-23]
FALSE	High	Master Protein	A0A2Y9D025	NDUFA6	Complex I-B14 OS=Homo sapiens OX=9606 GN=NDUFA6 PE=1 SV=1	0	10.499	16	2	6	2	154	17.9	10.14	183	2	High	1
	Checked	Confidence	AnnotatedSequence		Modifications	Qvality PEP	Qvality q-value	# Protein Groups	# Proteins	# PSMs	Master Protein Accessions	Positions in Master Proteins	Modifications in Master Proteins	# Missed Cleavages	Theo. MH+ [Da]	Found in Sample: [S2] F2: Sample, FLAG_PRAJA2	Confidence (by Search Engine): Mascot	Charge (by Search Engine): Mascot	m/z [Da] (by Search Engine): Mascot	DeltaM [ppm] (by Search Engine): Mascot	Percolator q-Value (by Search Engine): Mascot	Percolator PEP (by Search Engine): Mascot	Ions Score (by Search Engine): Mascot	Sequence in Protein	Positions in Proteins
	FALSE	High	[R].QATSTASTFVKPIFSR.[D]		1xGln->pyro-Glu [N-Term]	1.52154e-06	2.419e-05	1	2	3	A0A2Y9D025	A0A2Y9D025 [34-49]		0	1723.9	High	High	2	862.457	2.86	1.834e-05	3.274e-07	61	R.QATSTASTFVKPIFSR.D	[34-49]
	FALSE	High	[R].VVDLLVIK.[G]			0.000322192	2.419e-05	1	3	3	A0A2Y9D025	A0A2Y9D025 [104-111]		0	898.597	High	High	2	449.802	-1.12	1.834e-05	9.681e-05	54	R.VVDLLVIK.G	[104-111]
	Checked	Confidence	AnnotatedSequence		Modifications	Qvality PEP	Qvality q-value	# Protein Groups	# Proteins	# PSMs	Master Protein Accessions	Positions in Master Proteins	Modifications in Master Proteins	# Missed Cleavages	Theo. MH+ [Da]	Found in Sample: [S3] F3: Sample, FLAG_PRAJA2_BAT	Confidence (by Search Engine): Mascot	Charge (by Search Engine): Mascot	m/z [Da] (by Search Engine): Mascot	DeltaM [ppm] (by Search Engine): Mascot	Percolator q-Value (by Search Engine): Mascot	Percolator PEP (by Search Engine): Mascot	Ions Score (by Search Engine): Mascot	Sequence in Protein	Positions in Proteins
	FALSE	High	[R].VVDLLVIK.[G]			0.00385723	0.000462095	1	3	1	A0A2Y9D025	A0A2Y9D025 [104-111]		0	898.597	High	High	2	449.803	0.65	0.000149	0.001414	30	R.VVDLLVIK.G	[104-111]
	FALSE	High	[R].QATSTASTFVKPIFSR.[D]		1xGln->pyro-Glu [N-Term]	0.00555827	0.000843735	1	2	1	A0A2Y9D025	A0A2Y9D025 [34-49]		0	1723.9	High	High	2	862.452	-2.87	0.0002797	0.002114	36	R.QATSTASTFVKPIFSR.D	[34-49]
FALSE	High	Master Protein	A0A3B3ISG8	NDUFA9	Ricin B-type lectin domain-containing protein OS=Homo sapiens OX=9606 PE=1 SV=1	0	43.602	16	9	20	9	567	64.2	9.28	471	9	High	1
	Checked	Confidence	AnnotatedSequence		Modifications	Qvality PEP	Qvality q-value	# Protein Groups	# Proteins	# PSMs	Master Protein Accessions	Positions in Master Proteins	Modifications in Master Proteins	# Missed Cleavages	Theo. MH+ [Da]	Found in Sample: [S2] F2: Sample, FLAG_PRAJA2	Confidence (by Search Engine): Mascot	Charge (by Search Engine): Mascot	m/z [Da] (by Search Engine): Mascot	DeltaM [ppm] (by Search Engine): Mascot	Percolator q-Value (by Search Engine): Mascot	Percolator PEP (by Search Engine): Mascot	Ions Score (by Search Engine): Mascot	Sequence in Protein	Positions in Proteins
	FALSE	High	[R].MGSQVIIPYR.[C]		1xOxidation [M1]	5.43161e-06	2.419e-05	1	5	3	A0A3B3ISG8	A0A3B3ISG8 [76-85]		0	1179.62	High	High	2	590.315	3.22	1.834e-05	1.268e-06	75	R.MGSQVIIPYR.C	[76-85]
	FALSE	High	[K].NFDFEDVFVK.[I]			0.000797667	2.419e-05	1	3	1	A0A3B3ISG8	A0A3B3ISG8 [138-147]		0	1259.59	High	High	2	630.3	-1.55	1.834e-05	0.0002542	30	K.NFDFEDVFVK.I	[138-147]
	FALSE	High	[R].VFEISPFEPWITR.[D]			9.855e-05	2.419e-05	1	6	1	A0A3B3ISG8	A0A3B3ISG8 [304-316]		0	1620.84	High	High	2	810.922	-3.67	1.834e-05	2.749e-05	53	R.VFEISPFEPWITR.D	[304-316]
	FALSE	High	[R].VVQHSNVVINLIGR.[D]			1.24151e-06	2.419e-05	1	4	2	A0A3B3ISG8	A0A3B3ISG8 [119-132]		0	1547.9	High	High	2	774.452	-2.82	1.834e-05	2.636e-07	67	R.VVQHSNVVINLIGR.D	[119-132]
	FALSE	High	[R].FLNSFASMHR.[F]		1xOxidation [M8]	0.00130509	0.000148883	1	4	4	A0A3B3ISG8	A0A3B3ISG8 [213-222]		0	1225.58	High	High	3	409.197	-0.6	5.203e-05	0.0004315	43	R.FLNSFASMHR.F	[213-222]
	FALSE	High	[R].YVVNHLGR.[M]			0.00151712	0.000148883	1	5	2	A0A3B3ISG8	A0A3B3ISG8 [68-75]		0	957.526	High	High	2	479.266	-0.83	5.203e-05	0.0005051	43	R.YVVNHLGR.M	[68-75]
	FALSE	High	[K].YIFAVAHR.[L]			0.00238132	0.000429946	1	5	3	A0A3B3ISG8	A0A3B3ISG8 [279-286]		0	976.536	High	High	2	488.772	0.93	0.0001281	0.0008213	35	K.YIFAVAHR.L	[279-286]
	FALSE	High	[K].SFAFVGPSR.[Y]			0.00669864	0.000923376	1	5	3	A0A3B3ISG8	A0A3B3ISG8 [262-270]		0	967.5	High	High	2	484.253	0.03	0.0003791	0.002499	41	K.SFAFVGPSR.Y	[262-270]
	FALSE	High	[K].QPVYVVDVSK.[G]			0.0122443	0.00162392	1	4	1	A0A3B3ISG8	A0A3B3ISG8 [238-247]		0	1133.62	High	High	2	567.314	-0.16	0.0006153	0.004752	32	K.QPVYVVDVSK.G	[238-247]
	Checked	Confidence	AnnotatedSequence		Modifications	Qvality PEP	Qvality q-value	# Protein Groups	# Proteins	# PSMs	Master Protein Accessions	Positions in Master Proteins	Modifications in Master Proteins	# Missed Cleavages	Theo. MH+ [Da]	Found in Sample: [S3] F3: Sample, FLAG_PRAJA2_BAT	Confidence (by Search Engine): Mascot	Charge (by Search Engine): Mascot	m/z [Da] (by Search Engine): Mascot	DeltaM [ppm] (by Search Engine): Mascot	Percolator q-Value (by Search Engine): Mascot	Percolator PEP (by Search Engine): Mascot	Ions Score (by Search Engine): Mascot	Sequence in Protein	Positions in Proteins
	FALSE	High	[R].MGSQVIIPYR.[C]			7.49501e-05	4.23799e-05	1	5	1	A0A3B3ISG8	A0A3B3ISG8 [76-85]		0	1163.62	High	High	2	582.317	1.83	2.871e-05	1.999e-05	50	R.MGSQVIIPYR.C	[76-85]
	FALSE	High	[R].MGSQVIIPYR.[C]		1xOxidation [M1]	0.000308148	4.23799e-05	1	5	1	A0A3B3ISG8	A0A3B3ISG8 [76-85]		0	1179.62	High	High	2	590.314	1.46	2.871e-05	9.156e-05	40	R.MGSQVIIPYR.C	[76-85]
	FALSE	High	[R].VVQHSNVVINLIGR.[D]			2.76346e-05	4.23799e-05	1	4	1	A0A3B3ISG8	A0A3B3ISG8 [119-132]		0	1547.9	High	High	2	774.455	0.49	2.871e-05	6.88e-06	53	R.VVQHSNVVINLIGR.D	[119-132]
	FALSE	High	[K].YIFAVAHR.[L]			0.000721589	0.000123898	1	5	1	A0A3B3ISG8	A0A3B3ISG8 [279-286]		0	976.536	High	High	2	488.771	-0.95	5.011e-05	0.0002291	48	K.YIFAVAHR.L	[279-286]
	FALSE	High	[R].YVVNHLGR.[M]			0.00218339	0.000341186	1	5	1	A0A3B3ISG8	A0A3B3ISG8 [68-75]		0	957.526	High	High	2	479.266	-2.61	0.0001212	0.0007592	33	R.YVVNHLGR.M	[68-75]
	FALSE	High	[K].SFAFVGPSR.[Y]			0.00753317	0.00113585	1	5	2	A0A3B3ISG8	A0A3B3ISG8 [262-270]		0	967.5	High	High	2	484.252	-2.18	0.0003507	0.002945	37	K.SFAFVGPSR.Y	[262-270]
FALSE	High	Master Protein	B7Z792	NDUFS2	Complex I-49kD OS=Homo sapiens OX=9606 PE=2 SV=1	0	37.043	15	5	15	5	406	46.4	7.34	484	5	High	1
	Checked	Confidence	AnnotatedSequence		Modifications	Qvality PEP	Qvality q-value	# Protein Groups	# Proteins	# PSMs	Master Protein Accessions	Positions in Master Proteins	Modifications in Master Proteins	# Missed Cleavages	Theo. MH+ [Da]	Found in Sample: [S2] F2: Sample, FLAG_PRAJA2	Confidence (by Search Engine): Mascot	Charge (by Search Engine): Mascot	m/z [Da] (by Search Engine): Mascot	DeltaM [ppm] (by Search Engine): Mascot	Percolator q-Value (by Search Engine): Mascot	Percolator PEP (by Search Engine): Mascot	Ions Score (by Search Engine): Mascot	Sequence in Protein	Positions in Proteins
	FALSE	High	[K].NITLNFGPQHPAAHGVLR.[L]			3.52339e-08	2.419e-05	1	4	3	B7Z792	B7Z792 [28-45]		0	1942.04	High	High	3	648.019	1.49	1.834e-05	6.034e-09	63	K.NITLNFGPQHPAAHGVLR.L	[28-45]
	FALSE	High	[R].LVMELSGEMVR.[K]			0.000334084	2.419e-05	1	4	1	B7Z792	B7Z792 [46-56]		0	1263.64	High	High	2	632.326	1.58	1.834e-05	0.0001005	55	R.LVMELSGEMVR.K	[46-56]
	FALSE	High	[R].LVMELSGEMVR.[K]		1xOxidation [M]	0.000217241	2.419e-05	1	4	2	B7Z792	B7Z792 [46-56]		0	1279.64	High	High	2	640.324	1.05	1.834e-05	6.376e-05	41	R.LVMELSGEMVR.K	[46-56]
	FALSE	High	[R].VLFGEITR.[L]			0.000978111	2.419e-05	1	5	3	B7Z792	B7Z792 [121-128]		0	934.536	High	High	2	467.771	-0.08	1.834e-05	0.0003157	56	R.VLFGEITR.L	[121-128]
	FALSE	High	[K].TYLQALPYFDR.[L]			0.000835198	2.419e-05	1	5	1	B7Z792	B7Z792 [77-87]		0	1386.71	High	High	2	693.856	-0.51	1.834e-05	0.0002675	34	K.TYLQALPYFDR.L	[77-87]
	FALSE	High	[R].LDELEELLTNNR.[I]			1.10984e-07	2.419e-05	1	5	4	B7Z792	B7Z792 [204-215]		0	1458.74	High	High	2	729.877	2.09	1.834e-05	2.032e-08	112	R.LDELEELLTNNR.I	[204-215]
	FALSE	High	[R].LVMELSGEMVR.[K]		2xOxidation [M3; M9]	0.00311531	0.000525719	1	4	1	B7Z792	B7Z792 [46-56]		0	1295.63	High	High	2	648.322	3.18	0.0001531	0.0011	30	R.LVMELSGEMVR.K	[46-56]
	Checked	Confidence	AnnotatedSequence		Modifications	Qvality PEP	Qvality q-value	# Protein Groups	# Proteins	# PSMs	Master Protein Accessions	Positions in Master Proteins	Modifications in Master Proteins	# Missed Cleavages	Theo. MH+ [Da]	Found in Sample: [S3] F3: Sample, FLAG_PRAJA2_BAT	Confidence (by Search Engine): Mascot	Charge (by Search Engine): Mascot	m/z [Da] (by Search Engine): Mascot	DeltaM [ppm] (by Search Engine): Mascot	Percolator q-Value (by Search Engine): Mascot	Percolator PEP (by Search Engine): Mascot	Ions Score (by Search Engine): Mascot	Sequence in Protein	Positions in Proteins
	FALSE	High	[K].NITLNFGPQHPAAHGVLR.[L]			2.58107e-07	4.23799e-05	1	4	2	B7Z792	B7Z792 [28-45]		0	1942.04	High	High	3	648.02	2.72	2.871e-05	4.57e-08	44	K.NITLNFGPQHPAAHGVLR.L	[28-45]
	FALSE	High	[R].LDELEELLTNNR.[I]			5.77186e-06	4.23799e-05	1	5	3	B7Z792	B7Z792 [204-215]		0	1458.74	High	High	2	729.877	1.84	2.871e-05	1.278e-06	64	R.LDELEELLTNNR.I	[204-215]
	FALSE	High	[R].LVMELSGEMVR.[K]		2xOxidation [M3; M9]	0.000498703	0.000123898	1	4	2	B7Z792	B7Z792 [46-56]		0	1295.63	High	High	2	648.321	0.54	5.011e-05	0.0001534	43	R.LVMELSGEMVR.K	[46-56]
	FALSE	High	[K].NITLNFGPQHPAAHGVLR.[L]		1xDeamidated [Q9]	0.000491275	0.000123898	1	4	1	B7Z792	B7Z792 [28-45]		0	1943.02	High	High	3	648.352	8.93	5.011e-05	0.0001509	36	K.NITLNFGPQHPAAHGVLR.L	[28-45]
	FALSE	High	[R].VLFGEITR.[L]			0.00201887	0.000341186	1	5	1	B7Z792	B7Z792 [121-128]		0	934.536	High	High	2	467.771	-0.47	0.0001212	0.0006982	31	R.VLFGEITR.L	[121-128]
	FALSE	High	[R].GSGIQWDLR.[K]			0.0378385	0.00425001	1	5	1	B7Z792	B7Z792 [244-252]		0	1031.53	High	High	2	516.265	-3.16	0.001953	0.01577	31	R.GSGIQWDLR.K	[244-252]
FALSE	High	Master Protein	O75489	NDUFS3	NADH dehydrogenase [ubiquinone] iron-sulfur protein 3, mitochondrial OS=Homo sapiens OX=9606 GN=NDUFS3 PE=1 SV=1	0	23.537	22	5	11	5	264	30.2	7.5	558	5	High	1
	Checked	Confidence	AnnotatedSequence		Modifications	Qvality PEP	Qvality q-value	# Protein Groups	# Proteins	# PSMs	Master Protein Accessions	Positions in Master Proteins	Modifications in Master Proteins	# Missed Cleavages	Theo. MH+ [Da]	Found in Sample: [S2] F2: Sample, FLAG_PRAJA2	Confidence (by Search Engine): Mascot	Charge (by Search Engine): Mascot	m/z [Da] (by Search Engine): Mascot	DeltaM [ppm] (by Search Engine): Mascot	Percolator q-Value (by Search Engine): Mascot	Percolator PEP (by Search Engine): Mascot	Ions Score (by Search Engine): Mascot	Sequence in Protein	Positions in Proteins
	FALSE	High	[R].ILTDYGFEGHPFR.[K]			2.77175e-06	2.419e-05	1	2	4	O75489	O75489 [187-199]		0	1551.76	High	High	2	776.38	-3.76	1.834e-05	6.209e-07	85	R.ILTDYGFEGHPFR.K	[187-199]
	FALSE	High	[R].VVAEPVELAQEFR.[K]			5.18256e-06	2.419e-05	1	3	2	O75489	O75489 [219-231]		0	1486.79	High	High	2	743.9	1.44	1.834e-05	1.207e-06	71	R.VVAEPVELAQEFR.K	[219-231]
	FALSE	High	[K].SLVDLTAVDVPTR.[Q]			8.28669e-06	2.419e-05	1	5	3	O75489	O75489 [110-122]		0	1385.76	High	High	2	693.384	-1.58	1.834e-05	1.985e-06	101	K.SLVDLTAVDVPTR.Q	[110-122]
	FALSE	High	[K].DFPLSGYVELR.[Y]			0.00113311	2.419e-05	1	3	1	O75489	O75489 [201-211]		0	1295.66	High	High	2	648.335	0.36	1.834e-05	0.0003703	30	K.DFPLSGYVELR.Y	[201-211]
	FALSE	High	[K].AANWYER.[E]			0.0135257	0.00183298	1	3	1	O75489	O75489 [162-168]		0	909.421	High	High	2	455.213	-2.78	0.0006793	0.005273	40	K.AANWYER.E	[162-168]
	Checked	Confidence	AnnotatedSequence		Modifications	Qvality PEP	Qvality q-value	# Protein Groups	# Proteins	# PSMs	Master Protein Accessions	Positions in Master Proteins	Modifications in Master Proteins	# Missed Cleavages	Theo. MH+ [Da]	Found in Sample: [S3] F3: Sample, FLAG_PRAJA2_BAT	Confidence (by Search Engine): Mascot	Charge (by Search Engine): Mascot	m/z [Da] (by Search Engine): Mascot	DeltaM [ppm] (by Search Engine): Mascot	Percolator q-Value (by Search Engine): Mascot	Percolator PEP (by Search Engine): Mascot	Ions Score (by Search Engine): Mascot	Sequence in Protein	Positions in Proteins
	FALSE	High	[R].VVAEPVELAQEFR.[K]			3.66189e-07	4.23799e-05	1	3	1	O75489	O75489 [219-231]		0	1486.79	High	High	2	743.898	-1.43	2.871e-05	6.673e-08	81	R.VVAEPVELAQEFR.K	[219-231]
	FALSE	High	[K].SLVDLTAVDVPTR.[Q]			1.52171e-06	4.23799e-05	1	5	3	O75489	O75489 [110-122]		0	1385.76	High	High	2	693.384	-1.93	2.871e-05	3.073e-07	94	K.SLVDLTAVDVPTR.Q	[110-122]
FALSE	High	Master Protein	A0A087WTI3	NDUFS7	NADH dehydrogenase [ubiquinone] iron-sulfur protein 7, mitochondrial OS=Homo sapiens OX=9606 GN=NDUFS7 PE=1 SV=1	0	13.723	14	3	7	3	214	23.7	11.74	147	3	High	1
	Checked	Confidence	AnnotatedSequence		Modifications	Qvality PEP	Qvality q-value	# Protein Groups	# Proteins	# PSMs	Master Protein Accessions	Positions in Master Proteins	Modifications in Master Proteins	# Missed Cleavages	Theo. MH+ [Da]	Found in Sample: [S2] F2: Sample, FLAG_PRAJA2	Confidence (by Search Engine): Mascot	Charge (by Search Engine): Mascot	m/z [Da] (by Search Engine): Mascot	DeltaM [ppm] (by Search Engine): Mascot	Percolator q-Value (by Search Engine): Mascot	Percolator PEP (by Search Engine): Mascot	Ions Score (by Search Engine): Mascot	Sequence in Protein	Positions in Proteins
	FALSE	High	[R].QSDVMIVAGTLTNK.[M]		1xGln->pyro-Glu [N-Term]	0.000278679	2.419e-05	1	12	1	A0A087WTI3	A0A087WTI3 [116-129]		0	1459.75	High	High	2	730.377	0.69	1.834e-05	8.269e-05	47	R.QSDVMIVAGTLTNK.M	[116-129]
	FALSE	High	[R].QSDVMIVAGTLTNK.[M]		1xOxidation [M5]	0.000963302	2.419e-05	1	12	1	A0A087WTI3	A0A087WTI3 [116-129]		0	1492.77	High	High	2	746.885	-3.23	1.834e-05	0.0003103	30	R.QSDVMIVAGTLTNK.M	[116-129]
	FALSE	High	[K].LDDLVNWAR.[R]			0.000109934	2.419e-05	1	13	3	A0A087WTI3	A0A087WTI3 [67-75]		0	1101.57	High	High	2	551.287	-2.29	1.834e-05	3.081e-05	58	K.LDDLVNWAR.R	[67-75]
	FALSE	High	[R].LQIWYR.[R]			0.058545	0.00639064	1	4	2	A0A087WTI3	A0A087WTI3 [208-213]		0	878.488	High	High	2	439.747	-1.29	0.002751	0.02392	36	R.LQIWYR.R	[208-213]
	Checked	Confidence	AnnotatedSequence		Modifications	Qvality PEP	Qvality q-value	# Protein Groups	# Proteins	# PSMs	Master Protein Accessions	Positions in Master Proteins	Modifications in Master Proteins	# Missed Cleavages	Theo. MH+ [Da]	Found in Sample: [S3] F3: Sample, FLAG_PRAJA2_BAT	Confidence (by Search Engine): Mascot	Charge (by Search Engine): Mascot	m/z [Da] (by Search Engine): Mascot	DeltaM [ppm] (by Search Engine): Mascot	Percolator q-Value (by Search Engine): Mascot	Percolator PEP (by Search Engine): Mascot	Ions Score (by Search Engine): Mascot	Sequence in Protein	Positions in Proteins
	FALSE	High	[K].LDDLVNWAR.[R]			0.000455747	0.000123898	1	13	1	F5H5N1	F5H5N1 [67-75]		0	1101.57	High	High	2	551.286	-3.07	5.011e-05	0.0001392	42	K.LDDLVNWAR.R	[67-75]
	FALSE	High	[R].QSDVMIVAGTLTNK.[M]		1xGln->pyro-Glu [N-Term]	0.000889371	0.000123898	1	12	1	F5H5N1	F5H5N1 [116-129]		0	1459.75	High	High	2	730.374	-3.74	7.006e-05	0.0002869	42	R.QSDVMIVAGTLTNK.M	[116-129]
	FALSE	High	[R].QSDVMIVAGTLTNK.[M]		1xOxidation [M5]	0.00184828	0.000341186	1	12	1	F5H5N1	F5H5N1 [116-129]		0	1492.77	High	High	2	746.888	0.53	0.0001212	0.0006345	32	R.QSDVMIVAGTLTNK.M	[116-129]
FALSE	High	Master Protein	A0A024RBX9	PDHA1	Pyruvate dehydrogenase E1 component subunit alpha OS=Homo sapiens OX=9606 GN=PDHA1 PE=4 SV=1	0	28.51	17	6	12	6	390	43.3	8.06	364	6	High	1
	Checked	Confidence	AnnotatedSequence		Modifications	Qvality PEP	Qvality q-value	# Protein Groups	# Proteins	# PSMs	Master Protein Accessions	Positions in Master Proteins	Modifications in Master Proteins	# Missed Cleavages	Theo. MH+ [Da]	Found in Sample: [S2] F2: Sample, FLAG_PRAJA2	Confidence (by Search Engine): Mascot	Charge (by Search Engine): Mascot	m/z [Da] (by Search Engine): Mascot	DeltaM [ppm] (by Search Engine): Mascot	Percolator q-Value (by Search Engine): Mascot	Percolator PEP (by Search Engine): Mascot	Ions Score (by Search Engine): Mascot	Sequence in Protein	Positions in Proteins
	FALSE	High	[K].LPCIFICENNR.[Y]		2xCarbamidomethyl [C3; C7]	0.000839473	2.419e-05	1	7	1	A0A024RBX9	A0A024RBX9 [216-226]		0	1435.68	High	High	2	718.346	1.27	1.834e-05	0.000269	34	K.LPCIFICENNR.Y	[216-226]
	FALSE	High	[R].VDGMDILCVR.[E]		1xCarbamidomethyl [C8]	0.000197854	2.419e-05	1	7	1	A0A024RBX9	A0A024RBX9 [254-263]		0	1177.57	High	High	2	589.289	1.11	1.834e-05	5.761e-05	43	R.VDGMDILCVR.E	[254-263]
	FALSE	High	[R].LEEGPPVTTVLTR.[E]			2.48422e-06	2.419e-05	1	9	2	A0A024RBX9	A0A024RBX9 [46-58]		0	1411.78	High	High	2	706.391	-3.73	1.834e-05	5.525e-07	78	R.LEEGPPVTTVLTR.E	[46-58]
	FALSE	High	[K].GPILMELQTYR.[Y]			8.55008e-06	2.419e-05	1	7	3	A0A024RBX9	A0A024RBX9 [278-288]		0	1320.7	High	High	2	660.851	-1.93	1.834e-05	2.053e-06	63	K.GPILMELQTYR.Y	[278-288]
	FALSE	High	[R].MVNSNLASVEELK.[EX-]		1xOxidation [M1]	0.00187005	0.000327739	1	12	1	A0A024RBX9	A0A024RBX9 [324-336]		0	1449.73	High	High	2	725.37	4.64	0.0001007	0.0006332	30	R.MVNSNLASVEELK.E	[324-336]
	FALSE	High	[R].VDGMDILCVR.[E]		1xCarbamidomethyl [C8]; 1xOxidation [M4]	0.00220118	0.000429946	1	7	2	A0A024RBX9	A0A024RBX9 [254-263]		0	1193.57	High	High	2	597.287	0.76	0.0001281	0.000755	46	R.VDGMDILCVR.E	[254-263]
	FALSE	High	[R].EILAELTGR.[K]			0.00899692	0.00131615	1	9	2	A0A024RBX9	A0A024RBX9 [133-141]		0	1001.56	High	High	2	501.285	-0.53	0.0005249	0.003681	30	R.EILAELTGR.K	[133-141]
	Checked	Confidence	AnnotatedSequence		Modifications	Qvality PEP	Qvality q-value	# Protein Groups	# Proteins	# PSMs	Master Protein Accessions	Positions in Master Proteins	Modifications in Master Proteins	# Missed Cleavages	Theo. MH+ [Da]	Found in Sample: [S3] F3: Sample, FLAG_PRAJA2_BAT	Confidence (by Search Engine): Mascot	Charge (by Search Engine): Mascot	m/z [Da] (by Search Engine): Mascot	DeltaM [ppm] (by Search Engine): Mascot	Percolator q-Value (by Search Engine): Mascot	Percolator PEP (by Search Engine): Mascot	Ions Score (by Search Engine): Mascot	Sequence in Protein	Positions in Proteins
	FALSE	High	[K].GPILMELQTYR.[Y]			5.05917e-06	4.23799e-05	1	7	1	A0A024RBX9	A0A024RBX9 [278-288]		0	1320.7	High	High	2	660.851	-1.75	2.871e-05	1.111e-06	61	K.GPILMELQTYR.Y	[278-288]
	FALSE	High	[R].LEEGPPVTTVLTR.[E]			1.36804e-06	4.23799e-05	1	9	2	A0A024RBX9	A0A024RBX9 [46-58]		0	1411.78	High	High	2	706.39	-4.42	2.871e-05	2.738e-07	79	R.LEEGPPVTTVLTR.E	[46-58]
	FALSE	High	[R].VDGMDILCVR.[E]		1xCarbamidomethyl [C8]; 1xOxidation [M4]	0.000842024	0.000123898	1	7	1	A0A024RBX9	A0A024RBX9 [254-263]		0	1193.57	High	High	2	597.283	-4.77	7.006e-05	0.0002707	48	R.VDGMDILCVR.E	[254-263]
	FALSE	High	[R].EILAELTGR.[K]			0.00542703	0.000843735	1	9	2	A0A024RBX9	A0A024RBX9 [133-141]		0	1001.56	High	High	2	501.284	-1.2	0.0002797	0.002052	30	R.EILAELTGR.K	[133-141]
FALSE	High	Master Protein	A0A384MDR8	PDHB	Pyruvate dehydrogenase E1 component subunit beta OS=Homo sapiens OX=9606 PE=2 SV=1	0	46.283	22	6	18	6	359	39.2	6.65	745	6	High	1
	Checked	Confidence	AnnotatedSequence		Modifications	Qvality PEP	Qvality q-value	# Protein Groups	# Proteins	# PSMs	Master Protein Accessions	Positions in Master Proteins	Modifications in Master Proteins	# Missed Cleavages	Theo. MH+ [Da]	Found in Sample: [S2] F2: Sample, FLAG_PRAJA2	Confidence (by Search Engine): Mascot	Charge (by Search Engine): Mascot	m/z [Da] (by Search Engine): Mascot	DeltaM [ppm] (by Search Engine): Mascot	Percolator q-Value (by Search Engine): Mascot	Percolator PEP (by Search Engine): Mascot	Ions Score (by Search Engine): Mascot	Sequence in Protein	Positions in Proteins
	FALSE	High	[R].IMEGPAFNFLDAPAVR.[V]			1.10117e-06	2.419e-05	1	3	3	A0A384MDR8	A0A384MDR8 [309-324]		0	1747.88	High	High	2	874.447	1.39	1.834e-05	2.324e-07	79	R.IMEGPAFNFLDAPAVR.V	[309-324]
	FALSE	High	[R].IMEGPAFNFLDAPAVR.[V]		1xOxidation [M2]	1.13026e-06	2.419e-05	1	3	3	A0A384MDR8	A0A384MDR8 [309-324]		0	1763.88	High	High	2	882.442	-0.79	1.834e-05	2.395e-07	82	R.IMEGPAFNFLDAPAVR.V	[309-324]
	FALSE	High	[R].IMEGPAFNFLDAPAVR.[V]		1xDeamidated [N8]; 1xOxidation [M2]	0.000852427	2.419e-05	1	3	1	A0A384MDR8	A0A384MDR8 [309-324]		0	1764.86	High	High	2	882.943	8.82	1.834e-05	0.0002735	49	R.IMEGPAFNFLDAPAVR.V	[309-324]
	FALSE	High	[K].TYYMSGGLQPVPIVFR.[G]			4.7182e-06	2.419e-05	1	5	1	A0A384MDR8	A0A384MDR8 [130-145]		0	1827.95	High	High	2	914.475	-2.06	1.834e-05	1.089e-06	78	K.TYYMSGGLQPVPIVFR.G	[130-145]
	FALSE	High	[K].TYYMSGGLQPVPIVFR.[G]		1xOxidation [M4]	1.81674e-06	2.419e-05	1	5	2	A0A384MDR8	A0A384MDR8 [130-145]		0	1843.94	High	High	2	922.472	-2.27	1.834e-05	3.967e-07	79	K.TYYMSGGLQPVPIVFR.G	[130-145]
	FALSE	High	[K].VFLLGEEVAQYDGAYK.[V]			0.000636663	2.419e-05	1	5	1	A0A384MDR8	A0A384MDR8 [53-68]		0	1801.9	High	High	2	901.453	-1.43	1.834e-05	0.0001996	46	K.VFLLGEEVAQYDGAYK.V	[53-68]
	FALSE	High	[K].VVSPWNSEDAK.[G]			3.36919e-05	2.419e-05	1	6	3	A0A384MDR8	A0A384MDR8 [174-184]		0	1231.6	High	High	2	616.301	-0.66	1.834e-05	8.763e-06	60	K.VVSPWNSEDAK.G	[174-184]
	FALSE	High	[K].EGVECEVINMR.[T]		1xCarbamidomethyl [C5]	0.000339313	2.419e-05	1	4	1	A0A384MDR8	A0A384MDR8 [259-269]		0	1335.6	High	High	2	668.302	-4.17	1.834e-05	0.0001023	33	K.EGVECEVINMR.T	[259-269]
	FALSE	High	[K].EGVECEVINMR.[T]		1xCarbamidomethyl [C5]; 1xOxidation [M10]	0.00119186	8.96732e-05	1	4	1	A0A384MDR8	A0A384MDR8 [259-269]		0	1351.6	High	High	2	676.304	1.99	0.0006793	0.005389	41	K.EGVECEVINMR.T	[259-269]
	FALSE	High	[K].DFLIPIGK.[A]			0.0158157	0.00193227	1	6	2	A0A384MDR8	A0A384MDR8 [220-227]		0	902.535	High	High	2	451.771	0.01	0.001034	0.008217	33	K.DFLIPIGK.A	[220-227]
	Checked	Confidence	AnnotatedSequence		Modifications	Qvality PEP	Qvality q-value	# Protein Groups	# Proteins	# PSMs	Master Protein Accessions	Positions in Master Proteins	Modifications in Master Proteins	# Missed Cleavages	Theo. MH+ [Da]	Found in Sample: [S3] F3: Sample, FLAG_PRAJA2_BAT	Confidence (by Search Engine): Mascot	Charge (by Search Engine): Mascot	m/z [Da] (by Search Engine): Mascot	DeltaM [ppm] (by Search Engine): Mascot	Percolator q-Value (by Search Engine): Mascot	Percolator PEP (by Search Engine): Mascot	Ions Score (by Search Engine): Mascot	Sequence in Protein	Positions in Proteins
	FALSE	High	[R].IMEGPAFNFLDAPAVR.[V]		1xOxidation [M2]	1.04044e-06	4.23799e-05	1	3	2	A0A384MDR8	A0A384MDR8 [309-324]		0	1763.88	High	High	2	882.443	-0.03	2.871e-05	2.036e-07	88	R.IMEGPAFNFLDAPAVR.V	[309-324]
	FALSE	High	[K].VVSPWNSEDAK.[G]			0.000171745	4.23799e-05	1	6	1	A0A384MDR8	A0A384MDR8 [174-184]		0	1231.6	High	High	2	616.3	-2.25	2.871e-05	4.883e-05	35	K.VVSPWNSEDAK.G	[174-184]
	FALSE	High	[K].TYYMSGGLQPVPIVFR.[G]		1xOxidation [M4]	0.00227051	0.000341186	1	5	1	A0A384MDR8	A0A384MDR8 [130-145]		0	1843.94	High	High	2	922.474	-0.55	0.0001212	0.0007939	36	K.TYYMSGGLQPVPIVFR.G	[130-145]
FALSE	High	Master Protein	Q6FHU2	PGAM1	Phosphoglycerate mutase (Fragment) OS=Homo sapiens OX=9606 GN=PGAM1 PE=2 SV=1	0	31.942	29	5	13	5	254	28.8	7.18	355	5	High	1
	Checked	Confidence	AnnotatedSequence		Modifications	Qvality PEP	Qvality q-value	# Protein Groups	# Proteins	# PSMs	Master Protein Accessions	Positions in Master Proteins	Modifications in Master Proteins	# Missed Cleavages	Theo. MH+ [Da]	Found in Sample: [S2] F2: Sample, FLAG_PRAJA2	Confidence (by Search Engine): Mascot	Charge (by Search Engine): Mascot	m/z [Da] (by Search Engine): Mascot	DeltaM [ppm] (by Search Engine): Mascot	Percolator q-Value (by Search Engine): Mascot	Percolator PEP (by Search Engine): Mascot	Ions Score (by Search Engine): Mascot	Sequence in Protein	Positions in Proteins
	FALSE	High	[K].NLKPIKPMQFLGDEETVR.[K]		1xDeamidated [N1]; 1xOxidation [M8]	0.000835198	2.419e-05	1	9	1	Q6FHU2	Q6FHU2 [223-240]		0	2132.11	High	High	3	711.378	6.47	1.834e-05	0.0002673	37	K.NLKPIKPMQFLGDEETVR.K	[223-240]
	FALSE	High	[R].VLIAAHGNSLR.[G]			6.70318e-05	2.419e-05	1	11	4	Q6FHU2	Q6FHU2 [181-191]		0	1150.67	High	High	3	384.227	-1.95	1.834e-05	1.824e-05	41	R.VLIAAHGNSLR.G	[181-191]
	FALSE	High	[R].YADLTEDQLPSCESLK.[D]		1xCarbamidomethyl [C12]	0.000104358	2.419e-05	1	7	2	Q6FHU2	Q6FHU2 [142-157]		0	1868.86	High	High	2	934.933	0.11	1.834e-05	2.923e-05	37	R.YADLTEDQLPSCESLK.D	[142-157]
	FALSE	High	[R].FSGWYDADLSPAGHEEAK.[R]			4.99678e-06	2.419e-05	1	4	2	Q6FHU2	Q6FHU2 [22-39]		0	1979.88	High	High	3	660.629	-2.9	1.834e-05	1.415e-06	55	R.FSGWYDADLSPAGHEEAK.R	[22-39]
	FALSE	High	[R].HGESAWNLENR.[F]			8.63972e-06	2.419e-05	1	5	3	Q6FHU2	Q6FHU2 [11-21]		0	1312.6	High	High	2	656.805	-0.04	1.834e-05	2.073e-06	67	R.HGESAWNLENR.F	[11-21]
	FALSE	High	[K].NLKPIKPMQFLGDEETVR.[K]		1xOxidation [M8]	0.00226714	0.000429946	1	9	1	Q6FHU2	Q6FHU2 [223-240]		0	2131.12	High	High	3	711.044	-1.42	0.0001281	0.0007953	34	K.NLKPIKPMQFLGDEETVR.K	[223-240]
	Checked	Confidence	AnnotatedSequence		Modifications	Qvality PEP	Qvality q-value	# Protein Groups	# Proteins	# PSMs	Master Protein Accessions	Positions in Master Proteins	Modifications in Master Proteins	# Missed Cleavages	Theo. MH+ [Da]	Found in Sample: [S3] F3: Sample, FLAG_PRAJA2_BAT	Confidence (by Search Engine): Mascot	Charge (by Search Engine): Mascot	m/z [Da] (by Search Engine): Mascot	DeltaM [ppm] (by Search Engine): Mascot	Percolator q-Value (by Search Engine): Mascot	Percolator PEP (by Search Engine): Mascot	Ions Score (by Search Engine): Mascot	Sequence in Protein	Positions in Proteins
	FALSE	High	[R].VLIAAHGNSLR.[G]			0.00023128	4.23799e-05	1	11	1	Q6FHU2	Q6FHU2 [181-191]		0	1150.67	High	High	3	384.227	-1.95	2.871e-05	6.717e-05	32	R.VLIAAHGNSLR.G	[181-191]
	FALSE	High	[R].HGESAWNLENR.[F]			1.47418e-05	4.23799e-05	1	5	2	Q6FHU2	Q6FHU2 [11-21]		0	1312.6	High	High	2	656.805	-0.79	2.871e-05	3.506e-06	63	R.HGESAWNLENR.F	[11-21]
FALSE	High	Master Protein	O43164	PJA2	E3 ubiquitin-protein ligase Praja-2 OS=Homo sapiens OX=9606 GN=PJA2 PE=1 SV=4	0	734.186	62	29	1416	29	708	78.2	4.39	59404	29	High	1
	Checked	Confidence	AnnotatedSequence		Modifications	Qvality PEP	Qvality q-value	# Protein Groups	# Proteins	# PSMs	Master Protein Accessions	Positions in Master Proteins	Modifications in Master Proteins	# Missed Cleavages	Theo. MH+ [Da]	Found in Sample: [S2] F2: Sample, FLAG_PRAJA2	Confidence (by Search Engine): Mascot	Charge (by Search Engine): Mascot	m/z [Da] (by Search Engine): Mascot	DeltaM [ppm] (by Search Engine): Mascot	Percolator q-Value (by Search Engine): Mascot	Percolator PEP (by Search Engine): Mascot	Ions Score (by Search Engine): Mascot	Sequence in Protein	Positions in Proteins
	FALSE	High	[K].NHGSSPEQVVRPK.[V]			4.95807e-07	2.419e-05	1	3	42	O43164	O43164 [305-317]		0	1434.74	High	High	3	478.918	-4.44	1.834e-05	9.959e-08	38	K.NHGSSPEQVVRPK.V	[305-317]
	FALSE	High	[K].NHGSSPEQVVRPK.[V]		1xDeamidated [Q/N]	4.10935e-07	2.419e-05	1	3	25	O43164	O43164 [305-317]		0	1435.73	High	High	3	479.247	-2.08	1.834e-05	8.185e-08	31	K.NHGSSPEQVVRPK.V	[305-317]
	FALSE	High	[R].QTEHSPEDAACGPGHICSEQNTNDR.[E]		2xCarbamidomethyl [C11; C17]; 1xGln->pyro-Glu [N-Term]	2.29754e-14	2.419e-05	1	3	15	O43164	O43164 [278-302]		0	2793.12	High	High	3	931.711	-1.01	1.834e-05	1.643e-15	94	R.QTEHSPEDAACGPGHICSEQNTNDR.E	[278-302]
	FALSE	High	[R].QTEHSPEDAACGPGHICSEQNTNDR.[E]		2xCarbamidomethyl [C11; C17]; 1xDeamidated [N23]; 1xGln->pyro-Glu [N-Term]	1.30127e-12	2.419e-05	1	3	3	O43164	O43164 [278-302]		0	2794.11	High	High	3	932.038	-2.58	1.834e-05	1.192e-13	73	R.QTEHSPEDAACGPGHICSEQNTNDR.E	[278-302]
	FALSE	High	[R].QTEHSPEDAACGPGHICSEQNTNDR.[E]		2xCarbamidomethyl [C11; C17]; 2xDeamidated [Q20; N21]; 1xGln->pyro-Glu [N-Term]	6.13502e-05	2.419e-05	1	3	1	O43164	O43164 [278-302]		0	2795.09	High	High	3	932.375	6.72	1.834e-05	1.66e-05	34	R.QTEHSPEDAACGPGHICSEQNTNDR.E	[278-302]
	FALSE	High	[R].QTEHSPEDAACGPGHICSEQNTNDR.[E]		2xCarbamidomethyl [C11; C17]	3.53272e-11	2.419e-05	1	3	10	O43164	O43164 [278-302]		0	2810.15	High	High	3	937.385	-3.52	1.834e-05	3.956e-12	61	R.QTEHSPEDAACGPGHICSEQNTNDR.E	[278-302]
	FALSE	High	[R].QTEHSPEDAACGPGHICSEQNTNDR.[E]		2xCarbamidomethyl [C11; C17]; 1xDeamidated [N]	9.66591e-09	2.419e-05	1	3	6	O43164	O43164 [278-302]		0	2811.13	High	High	3	937.715	-0.53	1.834e-05	1.53e-09	51	R.QTEHSPEDAACGPGHICSEQNTNDR.E	[278-302]
	FALSE	High	[R].QTEHSPEDAACGPGHICSEQNTNDREK.[N]		2xCarbamidomethyl [C11; C17]; 1xGln->pyro-Glu [N-Term]	2.62418e-09	2.419e-05	1	3	3	O43164	O43164 [278-304]		1	3050.26	High	High	4	763.318	-3.12	1.834e-05	3.826e-10	50	R.QTEHSPEDAACGPGHICSEQNTNDREK.N	[278-304]
	FALSE	High	[R].QTEHSPEDAACGPGHICSEQNTNDREK.[N]		2xCarbamidomethyl [C11; C17]; 1xDeamidated [N]; 1xGln->pyro-Glu [N-Term]	1.6454e-08	2.419e-05	1	3	4	O43164	O43164 [278-304]		1	3051.24	High	High	4	763.566	-1.08	1.834e-05	2.68e-09	58	R.QTEHSPEDAACGPGHICSEQNTNDREK.N	[278-304]
	FALSE	High	[R].QTEHSPEDAACGPGHICSEQNTNDREK.[N]		2xCarbamidomethyl [C11; C17]; 2xDeamidated [Q20; N23]; 1xGln->pyro-Glu [N-Term]	8.5056e-06	2.419e-05	1	3	2	O43164	O43164 [278-304]		1	3052.23	High	High	4	763.819	8.87	1.834e-05	2.039e-06	44	R.QTEHSPEDAACGPGHICSEQNTNDREK.N	[278-304]
	FALSE	High	[R].QTEHSPEDAACGPGHICSEQNTNDREK.[N]		2xCarbamidomethyl [C11; C17]; 1xDeamidated [N23]	1.85024e-07	2.419e-05	1	3	1	O43164	O43164 [278-304]		1	3068.27	High	High	4	767.822	-2.01	1.834e-05	3.495e-08	39	R.QTEHSPEDAACGPGHICSEQNTNDREK.N	[278-304]
	FALSE	High	[R].QEVDNTFWNGCGDYYQLYDK.[D]		1xCarbamidomethyl [C11]	1.38142e-05	2.419e-05	1	3	5	O43164	O43164 [405-424]		0	2515.05	High	High	3	839.02	-2.13	1.834e-05	3.417e-06	49	R.QEVDNTFWNGCGDYYQLYDK.D	[405-424]
	FALSE	High	[R].QEVDNTFWNGCGDYYQLYDK.[D]		1xCarbamidomethyl [C11]; 1xDeamidated [N9]	3.19805e-05	2.419e-05	1	3	3	O43164	O43164 [405-424]		0	2516.03	High	High	2	1258.52	-1.74	1.834e-05	8.324e-06	43	R.QEVDNTFWNGCGDYYQLYDK.D	[405-424]
	FALSE	High	[K].LISSSQVDQETGFNR.[H]			2.72883e-08	2.419e-05	1	3	81	O43164	O43164 [321-335]		0	1680.82	High	High	2	840.912	-1.8	1.834e-05	4.597e-09	110	K.LISSSQVDQETGFNR.H	[321-335]
	FALSE	High	[K].LISSSQVDQETGFNR.[H]		1xDeamidated [Q/N]	1.04251e-07	2.419e-05	1	3	16	O43164	O43164 [321-335]		0	1681.8	High	High	2	841.406	1.68	1.834e-05	1.908e-08	115	K.LISSSQVDQETGFNR.H	[321-335]
	FALSE	High	[K].LISSSQVDQETGFNR.[H]		2xDeamidated [Q6; Q9]	0.000663352	2.419e-05	1	3	1	O43164	O43164 [321-335]		0	1682.79	High	High	2	841.904	8.64	1.834e-05	0.0002083	58	K.LISSSQVDQETGFNR.H	[321-335]
	FALSE	High	[K].LISSSQVDQETGFNRHEAK.[Q]			2.40154e-09	2.419e-05	1	3	2	O43164	O43164 [321-339]		1	2146.05	High	High	3	716.022	-0.11	1.834e-05	3.489e-10	40	K.LISSSQVDQETGFNRHEAK.Q	[321-339]
	FALSE	High	[K].LISSSQVDQETGFNRHEAK.[Q]		1xDeamidated [N14]	9.46635e-09	2.419e-05	1	3	1	O43164	O43164 [321-339]		1	2147.04	High	High	3	716.349	-1.48	1.834e-05	1.495e-09	60	K.LISSSQVDQETGFNRHEAK.Q	[321-339]
	FALSE	High	[R].YQESLGNTVFELENR.[E]			8.73133e-10	2.419e-05	1	3	81	O43164	O43164 [193-207]		0	1798.86	High	High	2	899.933	-0.87	1.834e-05	1.187e-10	121	R.YQESLGNTVFELENR.E	[193-207]
	FALSE	High	[R].YQESLGNTVFELENR.[E]		1xDeamidated [Q/N]	2.66556e-09	2.419e-05	1	3	46	O43164	O43164 [193-207]		0	1799.84	High	High	2	900.424	-2.43	1.834e-05	3.896e-10	107	R.YQESLGNTVFELENR.E	[193-207]
	FALSE	High	[R].YQESLGNTVFELENR.[E]		2xDeamidated [Q2; N14]	8.20144e-08	2.419e-05	1	3	2	O43164	O43164 [193-207]		0	1800.83	High	High	2	900.927	9.5	1.834e-05	1.481e-08	94	R.YQESLGNTVFELENR.E	[193-207]
	FALSE	High	[K].SSAGDTEFVHQNSQEIQR.[S]			1.99571e-12	2.419e-05	1	3	84	O43164	O43164 [241-258]		0	2032.93	High	High	2	1016.97	-2.44	1.834e-05	1.878e-13	174	K.SSAGDTEFVHQNSQEIQR.S	[241-258]
	FALSE	High	[K].SSAGDTEFVHQNSQEIQR.[S]		1xDeamidated [Q/N]	1.05071e-08	2.419e-05	1	3	21	O43164	O43164 [241-258]		0	2033.92	High	High	3	678.644	0.82	1.834e-05	1.668e-09	49	K.SSAGDTEFVHQNSQEIQR.S	[241-258]
	FALSE	High	[K].SSAGDTEFVHQNSQEIQR.[S]		2xDeamidated [N/Q]	3.66389e-07	2.419e-05	1	3	9	O43164	O43164 [241-258]		0	2034.9	High	High	3	678.973	2.26	1.834e-05	7.226e-08	40	K.SSAGDTEFVHQNSQEIQR.S	[241-258]
	FALSE	High	[R].SSQDEMVSTK.[Q]			0.000280127	2.419e-05	1	3	8	O43164	O43164 [259-268]		0	1111.49	High	High	2	556.249	-2.31	1.834e-05	8.359e-05	54	R.SSQDEMVSTK.Q	[259-268]
	FALSE	High	[M].SQYTEKEPAAMDQESGK.[A]			2.89647e-05	2.419e-05	1	3	1	O43164	O43164 [2-18]		1	1898.84	High	High	3	633.617	-3.98	1.834e-05	7.48e-06	52	M.SQYTEKEPAAMDQESGK.A	[2-18]
	FALSE	High	[R].RHAYVSFKPCMTR.[H]		1xCarbamidomethyl [C10]	9.15071e-08	2.419e-05	1	3	5	O43164	O43164 [39-51]		1	1652.81	High	High	4	413.958	-1.83	1.834e-05	1.658e-08	49	R.RHAYVSFKPCMTR.H	[39-51]
	FALSE	High	[R].RHAYVSFKPCMTR.[H]		1xCarbamidomethyl [C10]; 1xOxidation [M11]	5.25082e-07	2.419e-05	1	3	18	O43164	O43164 [39-51]		1	1668.81	High	High	3	556.94	-2.12	1.834e-05	1.058e-07	48	R.RHAYVSFKPCMTR.H	[39-51]
	FALSE	High	[K].SETEIPTCGSALNQTTESSQSFVAVHHSEEGR.[D]		1xCarbamidomethyl [C8]; 3xDeamidated [N13; Q14; Q20]	0.000653217	2.419e-05	1	3	1	O43164	O43164 [98-129]		0	3478.52	High	High	4	870.389	4.77	1.834e-05	0.0002059	37	K.SETEIPTCGSALNQTTESSQSFVAVHHSEEGR.D	[98-129]
	FALSE	High	[K].SETEIPTCGSALNQTTESSQSFVAVHHSEEGR.[D]		1xCarbamidomethyl [C8]; 2xDeamidated [Q14; Q20]	1.35313e-09	2.419e-05	1	3	3	O43164	O43164 [98-129]		0	3477.53	High	High	3	1159.86	8.84	1.834e-05	1.893e-10	90	K.SETEIPTCGSALNQTTESSQSFVAVHHSEEGR.D	[98-129]
	FALSE	High	[K].SETEIPTCGSALNQTTESSQSFVAVHHSEEGR.[D]		1xCarbamidomethyl [C8]; 1xDeamidated [Q/N]	3.64501e-11	2.419e-05	1	3	14	O43164	O43164 [98-129]		0	3476.55	High	High	4	869.894	0.92	1.834e-05	4.079e-12	66	K.SETEIPTCGSALNQTTESSQSFVAVHHSEEGR.D	[98-129]
	FALSE	High	[K].SETEIPTCGSALNQTTESSQSFVAVHHSEEGR.[D]		1xCarbamidomethyl [C8]	3.42397e-13	2.419e-05	1	3	42	O43164	O43164 [98-129]		0	3475.57	High	High	3	1159.2	2	1.834e-05	2.878e-14	79	K.SETEIPTCGSALNQTTESSQSFVAVHHSEEGR.D	[98-129]
	FALSE	High	[K].ENSSGSSPLDQVDSSLPSEPIFEK.[S]			5.41773e-07	2.419e-05	1	3	41	O43164	O43164 [74-97]		0	2549.19	High	High	2	1275.1	-1.89	1.834e-05	1.098e-07	115	K.ENSSGSSPLDQVDSSLPSEPIFEK.S	[74-97]
	FALSE	High	[K].ENSSGSSPLDQVDSSLPSEPIFEK.[S]		1xDeamidated [N/Q]	5.43161e-06	2.419e-05	1	3	6	O43164	O43164 [74-97]		0	2550.17	High	High	2	1275.59	1.6	1.834e-05	1.269e-06	68	K.ENSSGSSPLDQVDSSLPSEPIFEK.S	[74-97]
	FALSE	High	[R].ETENNQMTSESGATAGR.[Q]			9.36813e-09	2.419e-05	1	3	24	O43164	O43164 [388-404]		0	1782.76	High	High	2	891.88	-1.23	1.834e-05	1.48e-09	117	R.ETENNQMTSESGATAGR.Q	[388-404]
	FALSE	High	[R].ETENNQMTSESGATAGR.[Q]		1xDeamidated [N/Q]	1.37444e-07	2.419e-05	1	3	4	O43164	O43164 [388-404]		0	1783.74	High	High	2	892.376	3.01	1.834e-05	2.55e-08	105	R.ETENNQMTSESGATAGR.Q	[388-404]
	FALSE	High	[R].ETENNQMTSESGATAGR.[Q]		1xOxidation [M7]	1.30797e-06	2.419e-05	1	3	19	O43164	O43164 [388-404]		0	1798.75	High	High	2	899.879	-0.49	1.834e-05	2.789e-07	93	R.ETENNQMTSESGATAGR.Q	[388-404]
	FALSE	High	[R].ETENNQMTSESGATAGR.[Q]		1xDeamidated [Q/N]; 1xOxidation [M7]	1.2446e-05	2.419e-05	1	3	4	O43164	O43164 [388-404]		0	1799.73	High	High	2	900.379	8.46	1.834e-05	3.053e-06	76	R.ETENNQMTSESGATAGR.Q	[388-404]
	FALSE	High	[R].EALEVEESGSDDLLIK.[C]			8.5733e-09	2.419e-05	1	3	15	O43164	O43164 [348-363]		0	1746.86	High	High	2	873.939	3.6	1.834e-05	1.345e-09	113	R.EALEVEESGSDDLLIK.C	[348-363]
	FALSE	High	[R].EAEAYTGLSPPVPSFNCEVR.[D]		1xCarbamidomethyl [C17]	8.3963e-09	2.419e-05	1	3	39	O43164	O43164 [208-227]		0	2223.04	High	High	2	1112.03	3.28	1.834e-05	1.315e-09	85	R.EAEAYTGLSPPVPSFNCEVR.D	[208-227]
	FALSE	High	[R].EAEAYTGLSPPVPSFNCEVR.[D]		1xCarbamidomethyl [C17]; 1xDeamidated [N16]	2.75744e-08	2.419e-05	1	3	7	O43164	O43164 [208-227]		0	2224.02	High	High	3	742.015	3.43	1.834e-05	4.659e-09	70	R.EAEAYTGLSPPVPSFNCEVR.D	[208-227]
	FALSE	High	[R].EKNHGSSPEQVVRPK.[V]			0.000738744	2.419e-05	1	3	2	O43164	O43164 [303-317]		1	1691.88	High	High	3	564.631	-1.8	1.834e-05	0.0002339	40	R.EKNHGSSPEQVVRPK.V	[303-317]
	FALSE	High	[R].AGDDYEVLELDDVPK.[E]			9.17446e-07	2.419e-05	1	3	75	O43164	O43164 [59-73]		0	1677.79	High	High	2	839.398	1.49	1.834e-05	1.913e-07	86	R.AGDDYEVLELDDVPK.E	[59-73]
	FALSE	High	[K].DQSSSDESWETLPGK.[D]			8.86796e-06	2.419e-05	1	3	5	O43164	O43164 [450-464]		0	1665.72	High	High	2	833.364	-1.49	1.834e-05	2.133e-06	86	K.DQSSSDESWETLPGK.D	[450-464]
	FALSE	High	[R].DTLGSSTNLHNHSEGEYIPGACSASSVQNGIALVHTDSYDPDGK.[H]		1xCarbamidomethyl [C22]; 1xDeamidated [N29]	8.61813e-09	2.419e-05	1	3	1	O43164	O43164 [130-173]		0	4602.06	High	High	4	1151.27	1.58	1.834e-05	3.293e-06	33	R.DTLGSSTNLHNHSEGEYIPGACSASSVQNGIALVHTDSYDPDGK.H	[130-173]
	FALSE	High	[K].CEEYDGEHDCMFLDPPYSR.[V]		2xCarbamidomethyl [C1; C10]; 1xOxidation [M11]	4.55847e-05	2.419e-05	1	3	2	O43164	O43164 [364-382]		0	2435.92	High	High	2	1218.46	-0.56	0.0002456	0.001498	47	K.CEEYDGEHDCMFLDPPYSR.V	[364-382]
	FALSE	High	[K].AVWPKPAGGYQTITGR.[R]			3.53255e-07	2.419e-05	1	3	55	O43164	O43164 [19-34]		0	1701.91	High	High	2	851.458	0.67	1.834e-05	6.972e-08	71	K.AVWPKPAGGYQTITGR.R	[19-34]
	FALSE	High	[K].AVWPKPAGGYQTITGR.[R]		1xDeamidated [Q11]	1.56991e-06	2.419e-05	1	3	7	O43164	O43164 [19-34]		0	1702.89	High	High	3	568.302	1.05	1.834e-05	3.395e-07	59	K.AVWPKPAGGYQTITGR.R	[19-34]
	FALSE	High	[R].DEFEELDSVPLVK.[S]			1.93407e-06	2.419e-05	1	3	49	O43164	O43164 [228-240]		0	1519.75	High	High	2	760.379	-1.62	1.834e-05	4.233e-07	62	R.DEFEELDSVPLVK.S	[228-240]
	FALSE	High	[R].LAQAMETALAHLESLAVDVEVANPPASK.[E]		1xOxidation [M5]	1.1511e-07	2.419e-05	1	8	5	O43164	O43164 [583-610]		0	2891.48	High	High	3	964.502	2.87	1.834e-05	2.114e-08	55	R.LAQAMETALAHLESLAVDVEVANPPASK.E	[583-610]
	FALSE	High	[R].KLISSSQVDQETGFNR.[H]			1.10412e-11	2.419e-05	1	3	52	O43164	O43164 [320-335]		1	1808.91	High	High	2	904.964	4.06	1.834e-05	1.15e-12	134	R.KLISSSQVDQETGFNR.H	[320-335]
	FALSE	High	[R].KLISSSQVDQETGFNR.[H]		1xDeamidated [Q/N]	1.05349e-11	2.419e-05	1	3	12	O43164	O43164 [320-335]		1	1809.9	High	High	2	905.45	-2.48	1.834e-05	1.097e-12	135	R.KLISSSQVDQETGFNR.H	[320-335]
	FALSE	High	[R].KLISSSQVDQETGFNRHEAK.[Q]			5.10241e-08	2.419e-05	1	3	3	O43164	O43164 [320-339]		2	2274.15	High	High	3	758.719	-2.78	1.834e-05	8.91e-09	32	R.KLISSSQVDQETGFNRHEAK.Q	[320-339]
	FALSE	High	[R].KLISSSQVDQETGFNRHEAK.[Q]		1xDeamidated [N15]	3.11694e-07	2.419e-05	1	3	3	O43164	O43164 [320-339]		2	2275.13	High	High	3	759.048	-0.94	1.834e-05	1.399e-07	41	R.KLISSSQVDQETGFNRHEAK.Q	[320-339]
	FALSE	High	[K].HGEDNDHLQLSAEVVEGSR.[Y]			3.22461e-12	2.419e-05	1	3	287	O43164	O43164 [174-192]		0	2091.97	High	High	2	1046.48	-3.13	1.834e-05	3.119e-13	103	K.HGEDNDHLQLSAEVVEGSR.Y	[174-192]
	FALSE	High	[K].HGEDNDHLQLSAEVVEGSR.[Y]		1xDeamidated [N/Q]	6.70971e-11	2.419e-05	1	3	36	O43164	O43164 [174-192]		0	2092.95	High	High	3	698.324	1.91	1.834e-05	7.798e-12	66	K.HGEDNDHLQLSAEVVEGSR.Y	[174-192]
	FALSE	High	[K].HGEDNDHLQLSAEVVEGSR.[Y]		2xDeamidated [N5; Q9]	1.18769e-07	2.419e-05	1	3	1	O43164	O43164 [174-192]		0	2093.94	High	High	2	1047.48	8.76	1.834e-05	2.188e-08	79	K.HGEDNDHLQLSAEVVEGSR.Y	[174-192]
	FALSE	High	[R].HAYVSFKPCMTR.[H]		1xCarbamidomethyl [C9]; 1xOxidation [M10]	2.67239e-06	2.419e-05	1	3	55	O43164	O43164 [40-51]		0	1512.71	High	High	3	504.907	-2.19	1.834e-05	5.975e-07	41	R.HAYVSFKPCMTR.H	[40-51]
	FALSE	High	[R].HAYVSFKPCMTR.[H]		1xCarbamidomethyl [C9]	6.22079e-08	2.419e-05	1	3	48	O43164	O43164 [40-51]		0	1496.71	High	High	3	499.575	-2.82	1.834e-05	1.101e-08	50	R.HAYVSFKPCMTR.H	[40-51]
	FALSE	High	[K].SGTCPVCR.[CR]		2xCarbamidomethyl [C4; C7]	0.00845841	0.00128025	1	9	3	O43164	O43164 [668-675]		0	936.403	High	High	2	468.704	-1.26	0.0004697	0.0032	39	K.SGTCPVCR.R	[668-675]
	Checked	Confidence	AnnotatedSequence		Modifications	Qvality PEP	Qvality q-value	# Protein Groups	# Proteins	# PSMs	Master Protein Accessions	Positions in Master Proteins	Modifications in Master Proteins	# Missed Cleavages	Theo. MH+ [Da]	Found in Sample: [S3] F3: Sample, FLAG_PRAJA2_BAT	Confidence (by Search Engine): Mascot	Charge (by Search Engine): Mascot	m/z [Da] (by Search Engine): Mascot	DeltaM [ppm] (by Search Engine): Mascot	Percolator q-Value (by Search Engine): Mascot	Percolator PEP (by Search Engine): Mascot	Ions Score (by Search Engine): Mascot	Sequence in Protein	Positions in Proteins
	FALSE	High	[K].NHGSSPEQVVRPK.[V]		1xDeamidated [N/Q]	1.04573e-06	4.23799e-05	1	3	20	O43164	O43164 [305-317]		0	1435.73	High	High	3	479.247	-1.95	2.871e-05	2.055e-07	48	K.NHGSSPEQVVRPK.V	[305-317]
	FALSE	High	[K].NHGSSPEQVVRPK.[V]			1.15146e-06	4.23799e-05	1	3	46	O43164	O43164 [305-317]		0	1434.74	High	High	3	478.919	-1.95	2.871e-05	2.279e-07	41	K.NHGSSPEQVVRPK.V	[305-317]
	FALSE	High	[R].QEVDNTFWNGCGDYYQLYDK.[D]		1xCarbamidomethyl [C11]	1.54297e-05	4.23799e-05	1	3	10	O43164	O43164 [405-424]		0	2515.05	High	High	2	1258.03	-3.05	2.871e-05	3.667e-06	72	R.QEVDNTFWNGCGDYYQLYDK.D	[405-424]
	FALSE	High	[R].QEVDNTFWNGCGDYYQLYDK.[D]		1xCarbamidomethyl [C11]; 1xDeamidated [N9]	2.1126e-05	4.23799e-05	1	3	5	O43164	O43164 [405-424]		0	2516.03	High	High	2	1258.52	-0.96	2.871e-05	5.146e-06	63	R.QEVDNTFWNGCGDYYQLYDK.D	[405-424]
	FALSE	High	[K].LISSSQVDQETGFNR.[H]			9.00302e-09	4.23799e-05	1	3	83	O43164	O43164 [321-335]		0	1680.82	High	High	2	840.913	-0.42	2.871e-05	1.255e-09	100	K.LISSSQVDQETGFNR.H	[321-335]
	FALSE	High	[K].LISSSQVDQETGFNR.[H]		1xDeamidated [Q]	6.21113e-08	4.23799e-05	1	3	13	O43164	O43164 [321-335]		0	1681.8	High	High	2	841.407	2.69	2.871e-05	9.953e-09	109	K.LISSSQVDQETGFNR.H	[321-335]
	FALSE	High	[K].LISSSQVDQETGFNR.[H]		2xDeamidated [Q6; Q9]	3.15752e-06	4.23799e-05	1	3	2	O43164	O43164 [321-335]		0	1682.79	High	High	2	841.897	0.29	2.871e-05	6.712e-07	78	K.LISSSQVDQETGFNR.H	[321-335]
	FALSE	High	[K].LISSSQVDQETGFNRHEAK.[Q]		1xDeamidated [N14]	1.09029e-07	4.23799e-05	1	3	1	O43164	O43164 [321-339]		1	2147.04	High	High	3	716.351	1.42	2.871e-05	1.816e-08	76	K.LISSSQVDQETGFNRHEAK.Q	[321-339]
	FALSE	High	[R].YQESLGNTVFELENR.[E]			2.21088e-09	4.23799e-05	1	3	72	O43164	O43164 [193-207]		0	1798.86	High	High	2	899.933	-0.8	2.871e-05	2.786e-10	128	R.YQESLGNTVFELENR.E	[193-207]
	FALSE	High	[R].YQESLGNTVFELENR.[E]		1xDeamidated [N/Q]	4.87532e-09	4.23799e-05	1	3	39	O43164	O43164 [193-207]		0	1799.84	High	High	2	900.425	-0.67	2.871e-05	6.482e-10	127	R.YQESLGNTVFELENR.E	[193-207]
	FALSE	High	[R].YQESLGNTVFELENR.[E]		2xDeamidated [Q2; N7]	2.70155e-07	4.23799e-05	1	3	1	O43164	O43164 [193-207]		0	1800.83	High	High	2	900.927	9.56	2.871e-05	4.804e-08	87	R.YQESLGNTVFELENR.E	[193-207]
	FALSE	High	[R].RHAYVSFKPCMTR.[H]		1xCarbamidomethyl [C10]	7.68484e-08	4.23799e-05	1	3	4	O43164	O43164 [39-51]		1	1652.81	High	High	4	413.959	-0.72	2.871e-05	1.246e-08	36	R.RHAYVSFKPCMTR.H	[39-51]
	FALSE	High	[R].RHAYVSFKPCMTR.[H]		1xCarbamidomethyl [C10]; 1xOxidation [M11]	9.07355e-07	4.23799e-05	1	3	8	O43164	O43164 [39-51]		1	1668.81	High	High	4	417.957	-1.69	2.871e-05	1.757e-07	37	R.RHAYVSFKPCMTR.H	[39-51]
	FALSE	High	[R].QTEHSPEDAACGPGHICSEQNTNDR.[E]		2xCarbamidomethyl [C11; C17]; 1xGln->pyro-Glu [N-Term]	9.68378e-15	4.23799e-05	1	3	9	O43164	O43164 [278-302]		0	2793.12	High	High	3	931.71	-2.84	2.871e-05	5.002e-16	69	R.QTEHSPEDAACGPGHICSEQNTNDR.E	[278-302]
	FALSE	High	[R].QTEHSPEDAACGPGHICSEQNTNDR.[E]		2xCarbamidomethyl [C11; C17]; 1xDeamidated [N/Q]; 1xGln->pyro-Glu [N-Term]	5.44829e-13	4.23799e-05	1	3	4	O43164	O43164 [278-302]		0	2794.11	High	High	3	932.041	1.02	2.871e-05	3.761e-14	67	R.QTEHSPEDAACGPGHICSEQNTNDR.E	[278-302]
	FALSE	High	[R].QTEHSPEDAACGPGHICSEQNTNDR.[E]		2xCarbamidomethyl [C11; C17]	4.82614e-09	4.23799e-05	1	3	9	O43164	O43164 [278-302]		0	2810.15	High	High	4	703.291	-2.11	2.871e-05	6.418e-10	62	R.QTEHSPEDAACGPGHICSEQNTNDR.E	[278-302]
	FALSE	High	[R].QTEHSPEDAACGPGHICSEQNTNDR.[E]		2xCarbamidomethyl [C11; C17]; 1xDeamidated [N]	9.6163e-09	4.23799e-05	1	3	3	O43164	O43164 [278-302]		0	2811.13	High	High	4	703.537	-2.07	2.871e-05	1.345e-09	44	R.QTEHSPEDAACGPGHICSEQNTNDR.E	[278-302]
	FALSE	High	[R].QTEHSPEDAACGPGHICSEQNTNDREK.[N]		2xCarbamidomethyl [C11; C17]; 1xGln->pyro-Glu [N-Term]	3.81344e-07	4.23799e-05	1	3	2	O43164	O43164 [278-304]		1	3050.26	High	High	4	763.318	-2.64	2.871e-05	6.972e-08	41	R.QTEHSPEDAACGPGHICSEQNTNDREK.N	[278-304]
	FALSE	High	[R].QTEHSPEDAACGPGHICSEQNTNDREK.[N]		2xCarbamidomethyl [C11; C17]; 1xDeamidated [N]; 1xGln->pyro-Glu [N-Term]	4.89439e-08	4.23799e-05	1	3	6	O43164	O43164 [278-304]		1	3051.24	High	High	4	763.565	-1.64	2.871e-05	7.684e-09	51	R.QTEHSPEDAACGPGHICSEQNTNDREK.N	[278-304]
	FALSE	High	[R].QTEHSPEDAACGPGHICSEQNTNDREK.[N]		2xCarbamidomethyl [C11; C17]; 2xDeamidated [N21; N23]; 1xGln->pyro-Glu [N-Term]	6.80774e-05	4.23799e-05	1	3	1	O43164	O43164 [278-304]		1	3052.23	High	High	3	1018.08	2.14	2.871e-05	1.802e-05	34	R.QTEHSPEDAACGPGHICSEQNTNDREK.N	[278-304]
	FALSE	High	[R].QTEHSPEDAACGPGHICSEQNTNDREK.[N]		2xCarbamidomethyl [C11; C17]; 1xDeamidated [N23]	4.75188e-05	4.23799e-05	1	3	1	O43164	O43164 [278-304]		1	3068.27	High	High	4	767.823	-0.58	2.871e-05	2.198e-05	31	R.QTEHSPEDAACGPGHICSEQNTNDREK.N	[278-304]
	FALSE	High	[K].SETEIPTCGSALNQTTESSQSFVAVHHSEEGR.[D]		1xCarbamidomethyl [C8]; 1xDeamidated [Q/N]	4.68703e-10	4.23799e-05	1	3	24	O43164	O43164 [98-129]		0	3476.55	High	High	4	869.893	0.15	2.871e-05	5.261e-11	62	K.SETEIPTCGSALNQTTESSQSFVAVHHSEEGR.D	[98-129]
	FALSE	High	[K].SETEIPTCGSALNQTTESSQSFVAVHHSEEGR.[D]		1xCarbamidomethyl [C8]; 2xDeamidated [Q14; Q20]	5.93794e-05	4.23799e-05	1	3	2	O43164	O43164 [98-129]		0	3477.53	High	High	4	870.147	9.17	2.871e-05	1.561e-05	38	K.SETEIPTCGSALNQTTESSQSFVAVHHSEEGR.D	[98-129]
	FALSE	High	[K].SETEIPTCGSALNQTTESSQSFVAVHHSEEGR.[D]		1xCarbamidomethyl [C8]	1.97216e-11	4.23799e-05	1	3	43	O43164	O43164 [98-129]		0	3475.57	High	High	3	1159.19	-0.22	2.871e-05	1.762e-12	77	K.SETEIPTCGSALNQTTESSQSFVAVHHSEEGR.D	[98-129]
	FALSE	High	[K].SSAGDTEFVHQNSQEIQR.[S]			5.78325e-12	4.23799e-05	1	3	72	O43164	O43164 [241-258]		0	2032.93	High	High	2	1016.97	-0.46	2.871e-05	4.746e-13	145	K.SSAGDTEFVHQNSQEIQR.S	[241-258]
	FALSE	High	[K].SSAGDTEFVHQNSQEIQR.[S]		1xDeamidated [Q/N]	1.4813e-09	4.23799e-05	1	3	31	O43164	O43164 [241-258]		0	2033.92	High	High	2	1017.46	3.26	2.871e-05	1.81e-10	135	K.SSAGDTEFVHQNSQEIQR.S	[241-258]
	FALSE	High	[K].SSAGDTEFVHQNSQEIQR.[S]		2xDeamidated [Q/N]	1.30856e-07	4.23799e-05	1	3	8	O43164	O43164 [241-258]		0	2034.9	High	High	3	678.972	1.09	2.871e-05	2.214e-08	43	K.SSAGDTEFVHQNSQEIQR.S	[241-258]
	FALSE	High	[R].SSQDEMVSTK.[Q]			4.54013e-05	4.23799e-05	1	3	5	O43164	O43164 [259-268]		0	1111.49	High	High	2	556.249	-2.86	2.871e-05	1.17e-05	53	R.SSQDEMVSTK.Q	[259-268]
	FALSE	High	[K].ENSSGSSPLDQVDSSLPSEPIFEK.[S]		1xDeamidated [Q/N]	1.65866e-06	4.23799e-05	1	3	5	O43164	O43164 [74-97]		0	2550.17	High	High	3	850.729	-0.63	2.871e-05	3.372e-07	37	K.ENSSGSSPLDQVDSSLPSEPIFEK.S	[74-97]
	FALSE	High	[K].ENSSGSSPLDQVDSSLPSEPIFEK.[S]			1.05104e-06	4.23799e-05	1	3	26	O43164	O43164 [74-97]		0	2549.19	High	High	2	1275.1	3.28	2.871e-05	2.064e-07	65	K.ENSSGSSPLDQVDSSLPSEPIFEK.S	[74-97]
	FALSE	High	[R].ETENNQMTSESGATAGR.[Q]			3.41898e-09	4.23799e-05	1	3	19	O43164	O43164 [388-404]		0	1782.76	High	High	2	891.878	-3.76	2.871e-05	4.43e-10	132	R.ETENNQMTSESGATAGR.Q	[388-404]
	FALSE	High	[R].ETENNQMTSESGATAGR.[Q]		1xDeamidated [Q/N]	4.76633e-07	4.23799e-05	1	3	4	O43164	O43164 [388-404]		0	1783.74	High	High	2	892.372	-1.64	2.871e-05	8.845e-08	101	R.ETENNQMTSESGATAGR.Q	[388-404]
	FALSE	High	[R].ETENNQMTSESGATAGR.[Q]		1xOxidation [M7]	2.58107e-07	4.23799e-05	1	3	13	O43164	O43164 [388-404]		0	1798.75	High	High	2	899.88	0.53	2.871e-05	4.581e-08	106	R.ETENNQMTSESGATAGR.Q	[388-404]
	FALSE	High	[R].ETENNQMTSESGATAGR.[Q]		1xDeamidated [Q/N]; 1xOxidation [M7]	5.72057e-07	4.23799e-05	1	3	6	O43164	O43164 [388-404]		0	1799.73	High	High	2	900.37	-1.51	2.871e-05	1.076e-07	95	R.ETENNQMTSESGATAGR.Q	[388-404]
	FALSE	High	[R].EALEVEESGSDDLLIK.[C]			1.36431e-08	4.23799e-05	1	3	15	O43164	O43164 [348-363]		0	1746.86	High	High	2	873.935	-1.29	2.871e-05	1.958e-09	89	R.EALEVEESGSDDLLIK.C	[348-363]
	FALSE	High	[R].EAEAYTGLSPPVPSFNCEVR.[D]		1xCarbamidomethyl [C17]	1.428e-08	4.23799e-05	1	3	35	O43164	O43164 [208-227]		0	2223.04	High	High	2	1112.02	-1.77	2.871e-05	2.06e-09	79	R.EAEAYTGLSPPVPSFNCEVR.D	[208-227]
	FALSE	High	[R].EAEAYTGLSPPVPSFNCEVR.[D]		1xCarbamidomethyl [C17]; 1xDeamidated [N16]	8.50482e-08	4.23799e-05	1	3	9	O43164	O43164 [208-227]		0	2224.02	High	High	3	742.014	2.28	2.871e-05	1.393e-08	75	R.EAEAYTGLSPPVPSFNCEVR.D	[208-227]
	FALSE	High	[R].EKNHGSSPEQVVRPK.[V]			6.02882e-05	4.23799e-05	1	3	1	O43164	O43164 [303-317]		1	1691.88	High	High	3	564.631	-2.02	2.871e-05	1.588e-05	43	R.EKNHGSSPEQVVRPK.V	[303-317]
	FALSE	High	[R].EKNHGSSPEQVVRPK.[V]		1xDeamidated [N3]	8.54905e-05	4.23799e-05	1	3	3	O43164	O43164 [303-317]		1	1692.87	High	High	3	564.959	-1.59	2.871e-05	2.302e-05	68	R.EKNHGSSPEQVVRPK.V	[303-317]
	FALSE	High	[R].AGDDYEVLELDDVPK.[E]			1.9409e-06	4.23799e-05	1	3	57	O43164	O43164 [59-73]		0	1677.79	High	High	2	839.394	-2.29	2.871e-05	3.978e-07	75	R.AGDDYEVLELDDVPK.E	[59-73]
	FALSE	High	[K].DQSSSDESWETLPGK.[D]			1.47612e-06	4.23799e-05	1	3	5	O43164	O43164 [450-464]		0	1665.72	High	High	2	833.364	-1.57	2.871e-05	2.975e-07	91	K.DQSSSDESWETLPGK.D	[450-464]
	FALSE	High	[K].AVWPKPAGGYQTITGR.[R]			9.11966e-07	4.23799e-05	1	3	33	O43164	O43164 [19-34]		0	1701.91	High	High	3	567.974	-0.02	2.871e-05	1.769e-07	75	K.AVWPKPAGGYQTITGR.R	[19-34]
	FALSE	High	[K].AVWPKPAGGYQTITGR.[R]		1xDeamidated [Q11]	4.51719e-05	4.23799e-05	1	3	2	O43164	O43164 [19-34]		0	1702.89	High	High	3	568.302	0.83	2.871e-05	1.164e-05	47	K.AVWPKPAGGYQTITGR.R	[19-34]
	FALSE	High	[R].DEFEELDSVPLVK.[S]			1.30703e-06	4.23799e-05	1	3	40	O43164	O43164 [228-240]		0	1519.75	High	High	2	760.379	-1.14	2.871e-05	2.611e-07	71	R.DEFEELDSVPLVK.S	[228-240]
	FALSE	High	[K].HGEDNDHLQLSAEVVEGSR.[Y]		1xDeamidated [N/Q]	9.98691e-11	4.23799e-05	1	3	56	O43164	O43164 [174-192]		0	2092.95	High	High	3	698.326	4.36	2.871e-05	1.006e-11	63	K.HGEDNDHLQLSAEVVEGSR.Y	[174-192]
	FALSE	High	[K].HGEDNDHLQLSAEVVEGSR.[Y]			3.54516e-14	4.23799e-05	1	3	216	O43164	O43164 [174-192]		0	2091.97	High	High	2	1046.49	-1.15	2.871e-05	2.007e-15	108	K.HGEDNDHLQLSAEVVEGSR.Y	[174-192]
	FALSE	High	[R].LAQAMETALAHLESLAVDVEVANPPASK.[E]		1xOxidation [M5]	1.07383e-07	4.23799e-05	1	8	5	O43164	O43164 [583-610]		0	2891.48	High	High	3	964.498	-0.48	2.871e-05	1.79e-08	52	R.LAQAMETALAHLESLAVDVEVANPPASK.E	[583-610]
	FALSE	High	[R].HAYVSFKPCMTR.[H]		1xCarbamidomethyl [C9]; 1xOxidation [M10]	2.9412e-06	4.23799e-05	1	3	49	O43164	O43164 [40-51]		0	1512.71	High	High	2	756.856	-2.23	2.871e-05	6.213e-07	56	R.HAYVSFKPCMTR.H	[40-51]
	FALSE	High	[R].HAYVSFKPCMTR.[H]		1xCarbamidomethyl [C9]	2.20573e-07	4.23799e-05	1	3	48	O43164	O43164 [40-51]		0	1496.71	High	High	2	748.86	-0.02	2.871e-05	3.873e-08	75	R.HAYVSFKPCMTR.H	[40-51]
	FALSE	High	[R].KLISSSQVDQETGFNR.[H]			6.59799e-12	4.23799e-05	1	3	40	O43164	O43164 [320-335]		1	1808.91	High	High	2	904.962	1.57	2.871e-05	5.464e-13	121	R.KLISSSQVDQETGFNR.H	[320-335]
	FALSE	High	[R].KLISSSQVDQETGFNR.[H]		1xDeamidated [Q/N]	1.25312e-09	4.23799e-05	1	3	17	O43164	O43164 [320-335]		1	1809.9	High	High	2	905.455	3.11	2.871e-05	1.511e-10	127	R.KLISSSQVDQETGFNR.H	[320-335]
	FALSE	High	[R].KLISSSQVDQETGFNRHEAK.[Q]		1xDeamidated [N15]	1.85652e-07	4.23799e-05	1	3	4	O43164	O43164 [320-339]		2	2275.13	High	High	3	759.046	-3.27	2.871e-05	3.208e-08	48	R.KLISSSQVDQETGFNRHEAK.Q	[320-339]
	FALSE	High	[M].SQYTEKEPAAMDQESGK.[A]			0.00101198	0.000123898	1	3	1	O43164	O43164 [2-18]		1	1898.84	High	High	3	633.619	-1.18	7.006e-05	0.0003299	35	M.SQYTEKEPAAMDQESGK.A	[2-18]
	FALSE	High	[R].QEVDNTFWNGCGDYYQLYDK.[D]		1xCarbamidomethyl [C11]; 2xDeamidated [N5; N9]	0.00119182	0.000202338	1	3	1	O43164	O43164 [405-424]		0	2517.02	High	High	2	1259.02	6.46	8.864e-05	0.000393	38	R.QEVDNTFWNGCGDYYQLYDK.D	[405-424]
	FALSE	High	[K].EPAAMDQESGK.[A]			0.00529878	0.000785609	1	3	1	O43164	O43164 [8-18]		0	1162.5	High	High	2	581.753	-4.34	0.0002654	0.002004	35	K.EPAAMDQESGK.A	[8-18]
	FALSE	High	[R].LAQAMETALAHLESLAVDVEVANPPASK.[E]		1xDeamidated [Q3]; 1xOxidation [M5]	0.0086776	0.00123823	1	8	1	O43164	O43164 [583-610]		0	2892.47	High	High	3	964.835	8.25	0.0003913	0.00344	34	R.LAQAMETALAHLESLAVDVEVANPPASK.E	[583-610]
	FALSE	High	[K].SGTCPVCR.[CR]		2xCarbamidomethyl [C4; C7]	0.0102748	0.00140264	1	9	2	O43164	O43164 [668-675]		0	936.403	High	High	2	468.704	-2.18	0.001171	0.008428	53	K.SGTCPVCR.R	[668-675]
FALSE	High	Master Protein	Q9H2U2	PPA2	Inorganic pyrophosphatase 2, mitochondrial OS=Homo sapiens OX=9606 GN=PPA2 PE=1 SV=2	0	11.598	10	3	3	3	334	37.9	7.39	81	3	High	1
	Checked	Confidence	AnnotatedSequence		Modifications	Qvality PEP	Qvality q-value	# Protein Groups	# Proteins	# PSMs	Master Protein Accessions	Positions in Master Proteins	Modifications in Master Proteins	# Missed Cleavages	Theo. MH+ [Da]	Found in Sample: [S2] F2: Sample, FLAG_PRAJA2	Confidence (by Search Engine): Mascot	Charge (by Search Engine): Mascot	m/z [Da] (by Search Engine): Mascot	DeltaM [ppm] (by Search Engine): Mascot	Percolator q-Value (by Search Engine): Mascot	Percolator PEP (by Search Engine): Mascot	Ions Score (by Search Engine): Mascot	Sequence in Protein	Positions in Proteins
	FALSE	High	[K].LIAINANDPEASK.[F]			2.49005e-05	2.419e-05	1	9	1	Q9H2U2	Q9H2U2 [204-216]		0	1355.72	High	High	2	678.359	-3.81	1.834e-05	6.36e-06	47	K.LIAINANDPEASK.F	[204-216]
	FALSE	High	[R].SLVESVSSSPNK.[E]			0.00107171	2.419e-05	1	6	1	Q9H2U2	Q9H2U2 [309-320]		0	1233.63	High	High	2	617.315	-6.82	1.834e-05	0.0003496	34	R.SLVESVSSSPNK.E	[309-320]
	FALSE	High	[R].YVANIFPYK.[G]			0.00320749	0.000581274	1	10	1	Q9H2U2	Q9H2U2 [128-136]		0	1114.59	High	High	2	557.799	-1.62	0.0001683	0.001135	37	R.YVANIFPYK.G	[128-136]
FALSE	High	Master Protein	Q56VW8	PPP2R2A	Serine/threonine-protein phosphatase 2A 55 kDa regulatory subunit B OS=Homo sapiens OX=9606 PE=2 SV=1	0	25.272	10	4	16	3	447	51.6	6.2	484	4	High	1
	Checked	Confidence	AnnotatedSequence		Modifications	Qvality PEP	Qvality q-value	# Protein Groups	# Proteins	# PSMs	Master Protein Accessions	Positions in Master Proteins	Modifications in Master Proteins	# Missed Cleavages	Theo. MH+ [Da]	Found in Sample: [S2] F2: Sample, FLAG_PRAJA2	Confidence (by Search Engine): Mascot	Charge (by Search Engine): Mascot	m/z [Da] (by Search Engine): Mascot	DeltaM [ppm] (by Search Engine): Mascot	Percolator q-Value (by Search Engine): Mascot	Percolator PEP (by Search Engine): Mascot	Ions Score (by Search Engine): Mascot	Sequence in Protein	Positions in Proteins
	FALSE	High	[K].NAAQFLLSTNDK.[T]			1.59026e-05	2.419e-05	1	3	3	Q56VW8	Q56VW8 [106-117]		0	1321.67	High	High	2	661.34	-1.42	1.834e-05	3.967e-06	68	K.NAAQFLLSTNDK.T	[106-117]
	FALSE	High	[R].INLWHLEITDR.[S]			0.000357336	2.419e-05	2	8	5	Q56VW8; Q66LE6	Q56VW8 [200-210]; Q66LE6 [206-216]		0	1409.75	High	High	2	705.381	0.44	1.834e-05	0.0001083	54	R.INLWHLEITDR.S	[200-210]
	FALSE	High	[R].YRDPTTVTTLR.[V]			0.000384172	2.419e-05	1	4	5	Q56VW8	Q56VW8 [143-153]		1	1322.71	High	High	3	441.572	-2.57	1.834e-05	0.0001168	46	R.YRDPTTVTTLR.V	[143-153]
	FALSE	High	[R].VVIFQQEQENK.[I]			0.000232408	2.419e-05	1	4	3	Q56VW8	Q56VW8 [52-62]		0	1361.71	High	High	2	681.358	2.62	1.834e-05	6.826e-05	48	R.VVIFQQEQENK.I	[52-62]
	Checked	Confidence	AnnotatedSequence		Modifications	Qvality PEP	Qvality q-value	# Protein Groups	# Proteins	# PSMs	Master Protein Accessions	Positions in Master Proteins	Modifications in Master Proteins	# Missed Cleavages	Theo. MH+ [Da]	Found in Sample: [S3] F3: Sample, FLAG_PRAJA2_BAT	Confidence (by Search Engine): Mascot	Charge (by Search Engine): Mascot	m/z [Da] (by Search Engine): Mascot	DeltaM [ppm] (by Search Engine): Mascot	Percolator q-Value (by Search Engine): Mascot	Percolator PEP (by Search Engine): Mascot	Ions Score (by Search Engine): Mascot	Sequence in Protein	Positions in Proteins
	FALSE	High	[K].NAAQFLLSTNDK.[T]			1.29874e-05	4.23799e-05	1	3	2	Q56VW8	Q56VW8 [106-117]		0	1321.67	High	High	2	661.339	-2.81	2.871e-05	3.054e-06	73	K.NAAQFLLSTNDK.T	[106-117]
	FALSE	High	[K].IWDLNMENRPVETYQVHEYLR.[S]		1xDeamidated [N5]	1.83313e-05	4.23799e-05	1	7	1	Q56VW8	Q56VW8 [310-330]		0	2706.3	High	High	4	677.335	7.19	2.871e-05	4.417e-06	35	K.IWDLNMENRPVETYQVHEYLR.S	[310-330]
	FALSE	High	[K].IWDLNMENRPVETYQVHEYLR.[S]		1xOxidation [M6]	6.1834e-05	4.23799e-05	1	7	1	Q56VW8	Q56VW8 [310-330]		0	2721.31	High	High	4	681.081	-2.5	2.871e-05	1.628e-05	30	K.IWDLNMENRPVETYQVHEYLR.S	[310-330]
	FALSE	High	[R].INLWHLEITDR.[S]			0.000345903	4.23799e-05	2	8	2	Q56VW8; Q66LE6	Q56VW8 [200-210]; Q66LE6 [206-216]		0	1409.75	High	High	2	705.38	-1.03	2.871e-05	0.0001033	53	R.INLWHLEITDR.S	[200-210]
	FALSE	High	[R].VVIFQQEQENK.[I]			0.000179728	4.23799e-05	1	4	2	Q56VW8	Q56VW8 [52-62]		0	1361.71	High	High	2	681.356	-0.25	2.871e-05	5.121e-05	45	R.VVIFQQEQENK.I	[52-62]
	FALSE	High	[R].YRDPTTVTTLR.[V]			0.00102208	0.000123898	1	4	1	Q56VW8	Q56VW8 [143-153]		1	1322.71	High	High	3	441.573	-1.54	7.006e-05	0.0003334	36	R.YRDPTTVTTLR.V	[143-153]
FALSE	High	Master Protein	Q66LE6	PPP2R2D	Serine/threonine-protein phosphatase 2A 55 kDa regulatory subunit B delta isoform OS=Homo sapiens OX=9606 GN=PPP2R2D PE=1 SV=1	0	14.516	6	2	7	1	453	52	6.39	212	2	High	1
	Checked	Confidence	AnnotatedSequence		Modifications	Qvality PEP	Qvality q-value	# Protein Groups	# Proteins	# PSMs	Master Protein Accessions	Positions in Master Proteins	Modifications in Master Proteins	# Missed Cleavages	Theo. MH+ [Da]	Found in Sample: [S2] F2: Sample, FLAG_PRAJA2	Confidence (by Search Engine): Mascot	Charge (by Search Engine): Mascot	m/z [Da] (by Search Engine): Mascot	DeltaM [ppm] (by Search Engine): Mascot	Percolator q-Value (by Search Engine): Mascot	Percolator PEP (by Search Engine): Mascot	Ions Score (by Search Engine): Mascot	Sequence in Protein	Positions in Proteins
	FALSE	High	[R].INLWHLEITDR.[S]			0.000357336	2.419e-05	2	8	5	Q56VW8; Q66LE6	Q56VW8 [200-210]; Q66LE6 [206-216]		0	1409.75	High	High	2	705.381	0.44	1.834e-05	0.0001083	54	R.INLWHLEITDR.S	[206-216]
	FALSE	High	[R].WLPQQNAAHFLLSTNDK.[T]			1.22223e-06	2.419e-05	1	2	2	Q66LE6	Q66LE6 [107-123]		0	1983.01	High	High	3	661.674	-1.05	1.834e-05	2.598e-07	66	R.WLPQQNAAHFLLSTNDK.T	[107-123]
	Checked	Confidence	AnnotatedSequence		Modifications	Qvality PEP	Qvality q-value	# Protein Groups	# Proteins	# PSMs	Master Protein Accessions	Positions in Master Proteins	Modifications in Master Proteins	# Missed Cleavages	Theo. MH+ [Da]	Found in Sample: [S3] F3: Sample, FLAG_PRAJA2_BAT	Confidence (by Search Engine): Mascot	Charge (by Search Engine): Mascot	m/z [Da] (by Search Engine): Mascot	DeltaM [ppm] (by Search Engine): Mascot	Percolator q-Value (by Search Engine): Mascot	Percolator PEP (by Search Engine): Mascot	Ions Score (by Search Engine): Mascot	Sequence in Protein	Positions in Proteins
	FALSE	High	[R].INLWHLEITDR.[S]			0.000345903	4.23799e-05	2	8	2	Q56VW8; Q66LE6	Q56VW8 [200-210]; Q66LE6 [206-216]		0	1409.75	High	High	2	705.38	-1.03	2.871e-05	0.0001033	53	R.INLWHLEITDR.S	[206-216]
	FALSE	High	[R].WLPQQNAAHFLLSTNDK.[T]			0.00142391	0.000202338	1	2	1	Q66LE6	Q66LE6 [107-123]		0	1983.01	High	High	3	661.671	-4.65	8.864e-05	0.0004771	32	R.WLPQQNAAHFLLSTNDK.T	[107-123]
FALSE	High	Master Protein	B4DSD7	PPP2R5D	Serine/threonine-protein phosphatase 2A 56 kDa regulatory subunit OS=Homo sapiens OX=9606 PE=2 SV=1	0	7.339	5	2	2	2	559	65.4	7.83	58	2	High	1
	Checked	Confidence	AnnotatedSequence		Modifications	Qvality PEP	Qvality q-value	# Protein Groups	# Proteins	# PSMs	Master Protein Accessions	Positions in Master Proteins	Modifications in Master Proteins	# Missed Cleavages	Theo. MH+ [Da]	Found in Sample: [S2] F2: Sample, FLAG_PRAJA2	Confidence (by Search Engine): Mascot	Charge (by Search Engine): Mascot	m/z [Da] (by Search Engine): Mascot	DeltaM [ppm] (by Search Engine): Mascot	Percolator q-Value (by Search Engine): Mascot	Percolator PEP (by Search Engine): Mascot	Ions Score (by Search Engine): Mascot	Sequence in Protein	Positions in Proteins
	FALSE	High	[K].ESSLTEPVIVGLLK.[F]			0.000472332	2.419e-05	1	6	1	B4DSD7	B4DSD7 [311-324]		0	1484.86	High	High	2	742.935	3.33	1.834e-05	0.0001455	37	K.ESSLTEPVIVGLLK.F	[311-324]
	FALSE	High	[R].AGLNEMVEYITHSR.[D]		1xOxidation [M6]	0.00097315	2.419e-05	1	7	1	B4DSD7	B4DSD7 [104-117]		0	1635.78	High	High	3	545.931	0.18	1.834e-05	0.0003148	36	R.AGLNEMVEYITHSR.D	[104-117]
FALSE	High	Master Protein	Q13131	PRKAA1	5'-AMP-activated protein kinase catalytic subunit alpha-1 OS=Homo sapiens OX=9606 GN=PRKAA1 PE=1 SV=4	0	19.403	9	4	5	4	559	64	8.12	190	4	High	1
	Checked	Confidence	AnnotatedSequence		Modifications	Qvality PEP	Qvality q-value	# Protein Groups	# Proteins	# PSMs	Master Protein Accessions	Positions in Master Proteins	Modifications in Master Proteins	# Missed Cleavages	Theo. MH+ [Da]	Found in Sample: [S2] F2: Sample, FLAG_PRAJA2	Confidence (by Search Engine): Mascot	Charge (by Search Engine): Mascot	m/z [Da] (by Search Engine): Mascot	DeltaM [ppm] (by Search Engine): Mascot	Percolator q-Value (by Search Engine): Mascot	Percolator PEP (by Search Engine): Mascot	Ions Score (by Search Engine): Mascot	Sequence in Protein	Positions in Proteins
	FALSE	High	[R].NHQDPLAVAYHLIIDNR.[R]			2.85248e-07	2.419e-05	1	2	2	Q13131	Q13131 [326-342]		0	1989.03	High	High	3	663.682	1.06	1.834e-05	5.553e-08	78	R.NHQDPLAVAYHLIIDNR.R	[326-342]
	FALSE	High	[R].VPFLVAETPR.[A]			2.73504e-05	2.419e-05	1	2	1	Q13131	Q13131 [375-384]		0	1128.64	High	High	2	564.823	-1.41	1.834e-05	7.056e-06	46	R.VPFLVAETPR.A	[375-384]
	FALSE	High	[K].VVNPYYLR.[V]			0.000548468	2.419e-05	1	2	1	Q13131	Q13131 [437-444]		0	1023.56	High	High	2	512.284	-0.61	1.834e-05	0.0001708	59	K.VVNPYYLR.V	[437-444]
	FALSE	High	[K].IADFGLSNMMSDGEFLR.[T]		2xOxidation [M9; M10]	0.00175318	0.000327739	1	7	1	Q13131	Q13131 [166-182]		0	1934.86	High	High	2	967.933	-1.98	0.0001007	0.0005902	46	K.IADFGLSNMMSDGEFLR.T	[166-182]
	Checked	Confidence	AnnotatedSequence		Modifications	Qvality PEP	Qvality q-value	# Protein Groups	# Proteins	# PSMs	Master Protein Accessions	Positions in Master Proteins	Modifications in Master Proteins	# Missed Cleavages	Theo. MH+ [Da]	Found in Sample: [S3] F3: Sample, FLAG_PRAJA2_BAT	Confidence (by Search Engine): Mascot	Charge (by Search Engine): Mascot	m/z [Da] (by Search Engine): Mascot	DeltaM [ppm] (by Search Engine): Mascot	Percolator q-Value (by Search Engine): Mascot	Percolator PEP (by Search Engine): Mascot	Ions Score (by Search Engine): Mascot	Sequence in Protein	Positions in Proteins
	FALSE	High	[R].NHQDPLAVAYHLIIDNR.[R]			2.07311e-06	4.23799e-05	1	2	1	Q13131	Q13131 [326-342]		0	1989.03	High	High	3	663.684	4.19	2.871e-05	4.282e-07	71	R.NHQDPLAVAYHLIIDNR.R	[326-342]
	FALSE	High	[K].VVNPYYLR.[V]			0.00207909	0.000341186	1	2	1	Q13131	Q13131 [437-444]		0	1023.56	High	High	2	512.285	0.59	0.0001212	0.0007191	35	K.VVNPYYLR.V	[437-444]
FALSE	High	Master Protein	P54619	PRKAG1	5'-AMP-activated protein kinase subunit gamma-1 OS=Homo sapiens OX=9606 GN=PRKAG1 PE=1 SV=1	0	19.67	14	4	11	4	331	37.6	6.92	251	4	High	1
	Checked	Confidence	AnnotatedSequence		Modifications	Qvality PEP	Qvality q-value	# Protein Groups	# Proteins	# PSMs	Master Protein Accessions	Positions in Master Proteins	Modifications in Master Proteins	# Missed Cleavages	Theo. MH+ [Da]	Found in Sample: [S2] F2: Sample, FLAG_PRAJA2	Confidence (by Search Engine): Mascot	Charge (by Search Engine): Mascot	m/z [Da] (by Search Engine): Mascot	DeltaM [ppm] (by Search Engine): Mascot	Percolator q-Value (by Search Engine): Mascot	Percolator PEP (by Search Engine): Mascot	Ions Score (by Search Engine): Mascot	Sequence in Protein	Positions in Proteins
	FALSE	High	[R].LPVIDPESGNTLYILTHK.[R]			0.000701851	2.419e-05	1	6	1	P54619	P54619 [153-170]		0	2010.09	High	High	3	670.701	-0.64	1.834e-05	0.0002535	35	R.LPVIDPESGNTLYILTHK.R	[153-170]
	FALSE	High	[R].LVVVDENDVVK.[G]			4.6303e-05	2.419e-05	1	6	2	P54619	P54619 [300-310]		0	1228.68	High	High	2	614.842	-0.66	1.834e-05	1.228e-05	38	R.LVVVDENDVVK.G	[300-310]
	FALSE	High	[K].AFFALVTNGVR.[A]			0.000177401	2.419e-05	1	11	3	P54619	P54619 [60-70]		0	1194.66	High	High	2	597.835	-0.88	1.834e-05	5.115e-05	49	K.AFFALVTNGVR.A	[60-70]
	FALSE	High	[K].AFFALVTNGVR.[A]		1xDeamidated [N8]	0.000166674	2.419e-05	1	11	2	P54619	P54619 [60-70]		0	1195.65	High	High	2	598.325	-4.05	1.834e-05	4.804e-05	45	K.AFFALVTNGVR.A	[60-70]
	FALSE	High	[KR].VVDIYSK.[F]			0.00743929	0.00110582	1	12	3	P54619	P54619 [237-243]		0	823.456	High	High	2	412.232	0.72	0.0004256	0.002798	39	R.VVDIYSK.F	[237-243]
	Checked	Confidence	AnnotatedSequence		Modifications	Qvality PEP	Qvality q-value	# Protein Groups	# Proteins	# PSMs	Master Protein Accessions	Positions in Master Proteins	Modifications in Master Proteins	# Missed Cleavages	Theo. MH+ [Da]	Found in Sample: [S3] F3: Sample, FLAG_PRAJA2_BAT	Confidence (by Search Engine): Mascot	Charge (by Search Engine): Mascot	m/z [Da] (by Search Engine): Mascot	DeltaM [ppm] (by Search Engine): Mascot	Percolator q-Value (by Search Engine): Mascot	Percolator PEP (by Search Engine): Mascot	Ions Score (by Search Engine): Mascot	Sequence in Protein	Positions in Proteins
	FALSE	High	[K].FDVINLAAEK.[T]			3.7642e-05	4.23799e-05	1	12	1	P54619	P54619 [244-253]		0	1119.6	High	High	2	560.304	-3.08	2.871e-05	9.577e-06	61	K.FDVINLAAEK.T	[244-253]
	FALSE	High	[K].AFFALVTNGVR.[A]		1xDeamidated [N8]	1.33207e-05	4.23799e-05	1	11	1	P54619	P54619 [60-70]		0	1195.65	High	High	2	598.326	-1.2	2.871e-05	3.132e-06	64	K.AFFALVTNGVR.A	[60-70]
FALSE	High	Master Protein	P61026	RAB10	Ras-related protein Rab-10 OS=Homo sapiens OX=9606 GN=RAB10 PE=1 SV=1	0	8.056	11	2	3	2	200	22.5	8.38	78	2	High	1
	Checked	Confidence	AnnotatedSequence		Modifications	Qvality PEP	Qvality q-value	# Protein Groups	# Proteins	# PSMs	Master Protein Accessions	Positions in Master Proteins	Modifications in Master Proteins	# Missed Cleavages	Theo. MH+ [Da]	Found in Sample: [S2] F2: Sample, FLAG_PRAJA2	Confidence (by Search Engine): Mascot	Charge (by Search Engine): Mascot	m/z [Da] (by Search Engine): Mascot	DeltaM [ppm] (by Search Engine): Mascot	Percolator q-Value (by Search Engine): Mascot	Percolator PEP (by Search Engine): Mascot	Ions Score (by Search Engine): Mascot	Sequence in Protein	Positions in Proteins
	FALSE	High	[K].AFLTLAEDILR.[K]			5.47057e-05	2.419e-05	1	2	2	P61026	P61026 [162-172]		0	1261.72	High	High	2	631.363	2.48	1.834e-05	1.466e-05	58	K.AFLTLAEDILR.K	[162-172]
	FALSE	High	[R].FHTITTSYYR.[G]			0.00177951	0.000327739	1	2	1	P61026	P61026 [71-80]		0	1288.63	High	High	2	644.819	-1.65	0.0001007	0.0005996	32	R.FHTITTSYYR.G	[71-80]
FALSE	High	Master Protein	Q15907	RAB11B	Ras-related protein Rab-11B OS=Homo sapiens OX=9606 GN=RAB11B PE=1 SV=4	0	28.563	35	7	13	7	218	24.5	5.94	333	7	High	1
	Checked	Confidence	AnnotatedSequence		Modifications	Qvality PEP	Qvality q-value	# Protein Groups	# Proteins	# PSMs	Master Protein Accessions	Positions in Master Proteins	Modifications in Master Proteins	# Missed Cleavages	Theo. MH+ [Da]	Found in Sample: [S2] F2: Sample, FLAG_PRAJA2	Confidence (by Search Engine): Mascot	Charge (by Search Engine): Mascot	m/z [Da] (by Search Engine): Mascot	DeltaM [ppm] (by Search Engine): Mascot	Percolator q-Value (by Search Engine): Mascot	Percolator PEP (by Search Engine): Mascot	Ions Score (by Search Engine): Mascot	Sequence in Protein	Positions in Proteins
	FALSE	High	[K].VVLIGDSGVGK.[S]			0.00106629	2.419e-05	1	8	1	Q15907	Q15907 [14-24]		0	1043.61	High	High	2	522.308	-0.11	0.0001531	0.001016	36	K.VVLIGDSGVGK.S	[14-24]
	FALSE	High	[R].GAVGALLVYDIAK.[H]			4.73072e-07	2.419e-05	1	7	4	Q15907	Q15907 [83-95]		0	1289.75	High	High	2	645.379	2.86	1.834e-05	9.514e-08	64	R.GAVGALLVYDIAK.H	[83-95]
	FALSE	High	[K].AQIWDTAGQER.[Y]			0.000691139	2.419e-05	1	7	1	Q15907	Q15907 [62-72]		0	1274.61	High	High	2	637.809	-1.08	1.834e-05	0.0002183	61	K.AQIWDTAGQER.Y	[62-72]
	FALSE	High	[R].DHADSNIVIMLVGNK.[S]			7.36213e-05	2.419e-05	1	8	1	Q15907	Q15907 [111-125]		0	1625.83	High	High	3	542.615	-0.14	1.834e-05	2.018e-05	60	R.DHADSNIVIMLVGNK.S	[111-125]
	FALSE	High	[K].HLTYENVER.[W]			0.000499899	2.419e-05	1	7	3	Q15907	Q15907 [96-104]		0	1160.57	High	High	2	580.787	-3.01	1.834e-05	0.0001541	40	K.HLTYENVER.W	[96-104]
	FALSE	High	[K].STIGVEFATR.[S]			0.00135867	0.000148883	1	7	2	Q15907	Q15907 [42-51]		0	1080.57	High	High	2	540.786	-2.7	5.203e-05	0.0004508	33	K.STIGVEFATR.S	[42-51]
	FALSE	High	[K].NILTEIYR.[I]			0.00265232	0.00048247	1	1	1	Q15907	Q15907 [167-174]		0	1021.57	High	High	2	511.287	-0.95	0.0001422	0.0009252	38	K.NILTEIYR.I	[167-174]
FALSE	High	Master Protein	X6RFL8	RAB14	Ras-related protein Rab-14 (Fragment) OS=Homo sapiens OX=9606 GN=RAB14 PE=1 SV=1	0	29.806	29	4	9	4	181	20.4	6.33	361	4	High	1
	Checked	Confidence	AnnotatedSequence		Modifications	Qvality PEP	Qvality q-value	# Protein Groups	# Proteins	# PSMs	Master Protein Accessions	Positions in Master Proteins	Modifications in Master Proteins	# Missed Cleavages	Theo. MH+ [Da]	Found in Sample: [S2] F2: Sample, FLAG_PRAJA2	Confidence (by Search Engine): Mascot	Charge (by Search Engine): Mascot	m/z [Da] (by Search Engine): Mascot	DeltaM [ppm] (by Search Engine): Mascot	Percolator q-Value (by Search Engine): Mascot	Percolator PEP (by Search Engine): Mascot	Ions Score (by Search Engine): Mascot	Sequence in Protein	Positions in Proteins
	FALSE	High	[R].NLTNPNTVIILIGNK.[A]			0.000125209	2.419e-05	1	2	2	X6RFL8	X6RFL8 [111-125]		0	1623.94	High	High	2	812.475	0.5	1.834e-05	3.549e-05	44	R.NLTNPNTVIILIGNK.A	[111-125]
	FALSE	High	[K].YIIIGDMGVGK.[S]			0.000151783	2.419e-05	1	2	1	X6RFL8	X6RFL8 [14-24]		0	1165.63	High	High	2	583.318	0.76	1.834e-05	4.356e-05	46	K.YIIIGDMGVGK.S	[14-24]
	FALSE	High	[K].TGENVEDAFLEAAK.[K]			3.45962e-07	2.419e-05	1	2	2	X6RFL8	X6RFL8 [157-170]		0	1493.71	High	High	2	747.36	0.33	1.834e-05	6.804e-08	82	K.TGENVEDAFLEAAK.K	[157-170]
	FALSE	High	[R].GAAGALMVYDITR.[R]			2.52339e-06	2.419e-05	1	2	1	X6RFL8	X6RFL8 [83-95]		0	1337.69	High	High	2	669.348	-0.21	1.834e-05	5.601e-07	52	R.GAAGALMVYDITR.R	[83-95]
	FALSE	High	[R].GAAGALMVYDITR.[R]		1xOxidation [M7]	1.42554e-07	2.419e-05	1	2	3	X6RFL8	X6RFL8 [83-95]		0	1353.68	High	High	2	677.344	-1.14	1.834e-05	2.652e-08	72	R.GAAGALMVYDITR.R	[83-95]
	Checked	Confidence	AnnotatedSequence		Modifications	Qvality PEP	Qvality q-value	# Protein Groups	# Proteins	# PSMs	Master Protein Accessions	Positions in Master Proteins	Modifications in Master Proteins	# Missed Cleavages	Theo. MH+ [Da]	Found in Sample: [S3] F3: Sample, FLAG_PRAJA2_BAT	Confidence (by Search Engine): Mascot	Charge (by Search Engine): Mascot	m/z [Da] (by Search Engine): Mascot	DeltaM [ppm] (by Search Engine): Mascot	Percolator q-Value (by Search Engine): Mascot	Percolator PEP (by Search Engine): Mascot	Ions Score (by Search Engine): Mascot	Sequence in Protein	Positions in Proteins
	FALSE	High	[R].NLTNPNTVIILIGNK.[A]			5.40378e-06	4.23799e-05	1	2	3	X6RFL8	X6RFL8 [111-125]		0	1623.94	High	High	2	812.477	1.86	2.871e-05	1.192e-06	55	R.NLTNPNTVIILIGNK.A	[111-125]
	FALSE	High	[K].TGENVEDAFLEAAK.[K]			6.66795e-08	4.23799e-05	1	2	2	X6RFL8	X6RFL8 [157-170]		0	1493.71	High	High	2	747.361	1.64	2.871e-05	1.074e-08	96	K.TGENVEDAFLEAAK.K	[157-170]
	FALSE	High	[R].GAAGALMVYDITR.[R]			2.65764e-06	4.23799e-05	1	2	1	X6RFL8	X6RFL8 [83-95]		0	1337.69	High	High	2	669.346	-2.86	2.871e-05	5.566e-07	53	R.GAAGALMVYDITR.R	[83-95]
	FALSE	High	[R].GAAGALMVYDITR.[R]		1xOxidation [M7]	1.89233e-06	4.23799e-05	1	2	3	X6RFL8	X6RFL8 [83-95]		0	1353.68	High	High	2	677.343	-2.86	2.871e-05	3.865e-07	73	R.GAAGALMVYDITR.R	[83-95]
FALSE	High	Master Protein	A0A024R7I3	RAB8A	RAB8A, member RAS oncogene family, isoform CRA_a OS=Homo sapiens OX=9606 GN=RAB8A PE=4 SV=1	0	6.569	11	2	4	2	207	23.7	9.07	98	2	High	1
	Checked	Confidence	AnnotatedSequence		Modifications	Qvality PEP	Qvality q-value	# Protein Groups	# Proteins	# PSMs	Master Protein Accessions	Positions in Master Proteins	Modifications in Master Proteins	# Missed Cleavages	Theo. MH+ [Da]	Found in Sample: [S3] F3: Sample, FLAG_PRAJA2_BAT	Confidence (by Search Engine): Mascot	Charge (by Search Engine): Mascot	m/z [Da] (by Search Engine): Mascot	DeltaM [ppm] (by Search Engine): Mascot	Percolator q-Value (by Search Engine): Mascot	Percolator PEP (by Search Engine): Mascot	Ions Score (by Search Engine): Mascot	Sequence in Protein	Positions in Proteins
	FALSE	High	[K].ANINVENAFFTLAR.[D]			0.000223262	4.23799e-05	1	1	1	A0A024R7I3	A0A024R7I3 [154-167]		0	1579.82	High	High	2	790.411	-4.74	2.871e-05	6.461e-05	64	K.ANINVENAFFTLAR.D	[154-167]
	FALSE	High	[RK].TITTAYYR.[G]			0.0103714	0.00140264	1	20	3	A0A024R7I3	A0A024R7I3 [72-79]		0	988.51	High	High	2	494.759	-0.07	0.00051	0.004177	32	R.TITTAYYR.G	[72-79]
FALSE	High	Master Protein	C9J931	RHEB	GTP-binding protein Rheb OS=Homo sapiens OX=9606 GN=RHEB PE=1 SV=1	0	13.406	47	3	5	3	79	8.7	6.02	196	3	High	1
	Checked	Confidence	AnnotatedSequence		Modifications	Qvality PEP	Qvality q-value	# Protein Groups	# Proteins	# PSMs	Master Protein Accessions	Positions in Master Proteins	Modifications in Master Proteins	# Missed Cleavages	Theo. MH+ [Da]	Found in Sample: [S2] F2: Sample, FLAG_PRAJA2	Confidence (by Search Engine): Mascot	Charge (by Search Engine): Mascot	m/z [Da] (by Search Engine): Mascot	DeltaM [ppm] (by Search Engine): Mascot	Percolator q-Value (by Search Engine): Mascot	Percolator PEP (by Search Engine): Mascot	Ions Score (by Search Engine): Mascot	Sequence in Protein	Positions in Proteins
	FALSE	High	[K].VQIPIMLVGNK.[K]			0.0011217	2.419e-05	1	5	1	C9J931	C9J931 [5-15]		0	1211.72	High	High	2	606.363	0.12	1.834e-05	0.0003653	33	K.VQIPIMLVGNK.K	[5-15]
	FALSE	High	[K].ENQTAVDVFR.[R]			0.00109365	2.419e-05	1	4	1	C9J931	C9J931 [47-56]		0	1178.58	High	High	2	589.794	-0.12	1.834e-05	0.0003565	36	K.ENQTAVDVFR.R	[47-56]
	FALSE	High	[K].ALAESWNAAFLESSAK.[E]			1.40705e-06	2.419e-05	1	4	3	C9J931	C9J931 [31-46]		0	1694.84	High	High	2	847.922	-0.43	1.834e-05	3.013e-07	69	K.ALAESWNAAFLESSAK.E	[31-46]
	Checked	Confidence	AnnotatedSequence		Modifications	Qvality PEP	Qvality q-value	# Protein Groups	# Proteins	# PSMs	Master Protein Accessions	Positions in Master Proteins	Modifications in Master Proteins	# Missed Cleavages	Theo. MH+ [Da]	Found in Sample: [S3] F3: Sample, FLAG_PRAJA2_BAT	Confidence (by Search Engine): Mascot	Charge (by Search Engine): Mascot	m/z [Da] (by Search Engine): Mascot	DeltaM [ppm] (by Search Engine): Mascot	Percolator q-Value (by Search Engine): Mascot	Percolator PEP (by Search Engine): Mascot	Ions Score (by Search Engine): Mascot	Sequence in Protein	Positions in Proteins
	FALSE	High	[K].ALAESWNAAFLESSAK.[E]			0.00013962	4.23799e-05	1	4	1	C9J931	C9J931 [31-46]		0	1694.84	High	High	2	847.922	-0.58	2.871e-05	3.907e-05	46	K.ALAESWNAAFLESSAK.E	[31-46]
FALSE	High	Master Protein	Q59GX7	SCD	Stearoyl-CoA desaturase variant (Fragment) OS=Homo sapiens OX=9606 PE=2 SV=1	0	6.843	5	2	7	2	366	42.3	9.25	149	2	High	1
	Checked	Confidence	AnnotatedSequence		Modifications	Qvality PEP	Qvality q-value	# Protein Groups	# Proteins	# PSMs	Master Protein Accessions	Positions in Master Proteins	Modifications in Master Proteins	# Missed Cleavages	Theo. MH+ [Da]	Found in Sample: [S2] F2: Sample, FLAG_PRAJA2	Confidence (by Search Engine): Mascot	Charge (by Search Engine): Mascot	m/z [Da] (by Search Engine): Mascot	DeltaM [ppm] (by Search Engine): Mascot	Percolator q-Value (by Search Engine): Mascot	Percolator PEP (by Search Engine): Mascot	Ions Score (by Search Engine): Mascot	Sequence in Protein	Positions in Proteins
	FALSE	High	[K].GSTLDLSDLEAEK.[L]			8.08575e-05	2.419e-05	1	2	3	Q59GX7	Q59GX7 [204-216]		0	1377.67	High	High	2	689.339	-2.4	1.834e-05	2.232e-05	54	K.GSTLDLSDLEAEK.L	[204-216]
	FALSE	High	[K].VEYVWR.[N]			0.0163493	0.00200922	1	2	4	Q59GX7	Q59GX7 [76-81]		0	851.441	High	High	2	426.224	-1.42	0.0007915	0.006437	35	K.VEYVWR.N	[76-81]
	Checked	Confidence	AnnotatedSequence		Modifications	Qvality PEP	Qvality q-value	# Protein Groups	# Proteins	# PSMs	Master Protein Accessions	Positions in Master Proteins	Modifications in Master Proteins	# Missed Cleavages	Theo. MH+ [Da]	Found in Sample: [S3] F3: Sample, FLAG_PRAJA2_BAT	Confidence (by Search Engine): Mascot	Charge (by Search Engine): Mascot	m/z [Da] (by Search Engine): Mascot	DeltaM [ppm] (by Search Engine): Mascot	Percolator q-Value (by Search Engine): Mascot	Percolator PEP (by Search Engine): Mascot	Ions Score (by Search Engine): Mascot	Sequence in Protein	Positions in Proteins
	FALSE	High	[K].GSTLDLSDLEAEK.[L]			5.33891e-05	4.23799e-05	1	2	3	Q59GX7	Q59GX7 [204-216]		0	1377.67	High	High	2	689.343	2.65	2.871e-05	1.392e-05	50	K.GSTLDLSDLEAEK.L	[204-216]
	FALSE	High	[K].VEYVWR.[N]			0.00672406	0.000953908	1	2	1	Q59GX7	Q59GX7 [76-81]		0	851.441	High	High	2	426.223	-1.63	0.0003061	0.002606	30	K.VEYVWR.N	[76-81]
FALSE	High	Master Protein	P21912	SDHB	Succinate dehydrogenase [ubiquinone] iron-sulfur subunit, mitochondrial OS=Homo sapiens OX=9606 GN=SDHB PE=1 SV=3	0	32.071	20	5	14	5	280	31.6	8.76	504	5	High	1
	Checked	Confidence	AnnotatedSequence		Modifications	Qvality PEP	Qvality q-value	# Protein Groups	# Proteins	# PSMs	Master Protein Accessions	Positions in Master Proteins	Modifications in Master Proteins	# Missed Cleavages	Theo. MH+ [Da]	Found in Sample: [S2] F2: Sample, FLAG_PRAJA2	Confidence (by Search Engine): Mascot	Charge (by Search Engine): Mascot	m/z [Da] (by Search Engine): Mascot	DeltaM [ppm] (by Search Engine): Mascot	Percolator q-Value (by Search Engine): Mascot	Percolator PEP (by Search Engine): Mascot	Ions Score (by Search Engine): Mascot	Sequence in Protein	Positions in Proteins
	FALSE	High	[K].QQYLQSIEER.[E]		1xGln->pyro-Glu [N-Term]	2.10741e-05	2.419e-05	1	3	2	P21912	P21912 [168-177]		0	1276.62	High	High	2	638.81	-2.92	1.834e-05	5.331e-06	53	K.QQYLQSIEER.E	[168-177]
	FALSE	High	[K].IKNEVDSTLTFR.[R]			0.000299652	2.419e-05	1	3	3	P21912	P21912 [79-90]		1	1422.76	High	High	2	711.884	1.63	1.834e-05	8.945e-05	64	K.IKNEVDSTLTFR.R	[79-90]
	FALSE	High	[K].YLGPAVLMQAYR.[W]			1.6626e-06	2.419e-05	1	1	2	P21912	P21912 [206-217]		0	1381.73	High	High	2	691.369	0.53	1.834e-05	3.596e-07	80	K.YLGPAVLMQAYR.W	[206-217]
	FALSE	High	[K].YLGPAVLMQAYR.[W]		1xOxidation [M8]	0.000217241	2.419e-05	1	1	2	P21912	P21912 [206-217]		0	1397.72	High	High	2	699.364	-3.27	1.834e-05	6.359e-05	50	K.YLGPAVLMQAYR.W	[206-217]
	FALSE	High	[K].DLVPDLSNFYAQYK.[S]			4.45515e-06	2.419e-05	1	3	2	P21912	P21912 [138-151]		0	1672.82	High	High	2	836.912	-3.14	1.834e-05	1.027e-06	74	K.DLVPDLSNFYAQYK.S	[138-151]
	FALSE	High	[K].LQDPFSLYR.[C]			0.00385585	0.000650845	1	1	3	P21912	P21912 [234-242]		0	1138.59	High	High	2	569.798	-1.16	0.0002371	0.001385	35	K.LQDPFSLYR.C	[234-242]
	Checked	Confidence	AnnotatedSequence		Modifications	Qvality PEP	Qvality q-value	# Protein Groups	# Proteins	# PSMs	Master Protein Accessions	Positions in Master Proteins	Modifications in Master Proteins	# Missed Cleavages	Theo. MH+ [Da]	Found in Sample: [S3] F3: Sample, FLAG_PRAJA2_BAT	Confidence (by Search Engine): Mascot	Charge (by Search Engine): Mascot	m/z [Da] (by Search Engine): Mascot	DeltaM [ppm] (by Search Engine): Mascot	Percolator q-Value (by Search Engine): Mascot	Percolator PEP (by Search Engine): Mascot	Ions Score (by Search Engine): Mascot	Sequence in Protein	Positions in Proteins
	FALSE	High	[K].YLGPAVLMQAYR.[W]			6.94699e-05	4.23799e-05	1	1	3	P21912	P21912 [206-217]		0	1381.73	High	High	2	691.366	-4.07	2.871e-05	1.841e-05	62	K.YLGPAVLMQAYR.W	[206-217]
	FALSE	High	[K].YLGPAVLMQAYR.[W]		1xOxidation [M8]	9.13029e-05	4.23799e-05	1	1	3	P21912	P21912 [206-217]		0	1397.72	High	High	2	699.366	-0.3	2.871e-05	2.468e-05	53	K.YLGPAVLMQAYR.W	[206-217]
	FALSE	High	[K].IKNEVDSTLTFR.[R]			0.0299993	0.00363626	1	3	2	P21912	P21912 [79-90]		1	1422.76	High	High	2	711.884	1.46	0.001634	0.01256	31	K.IKNEVDSTLTFR.R	[79-90]
FALSE	High	Master Protein	Q9NZ01	TECR	Very-long-chain enoyl-CoA reductase OS=Homo sapiens OX=9606 GN=TECR PE=1 SV=1	0	58.748	28	12	43	12	308	36	9.45	1264	12	High	1
	Checked	Confidence	AnnotatedSequence		Modifications	Qvality PEP	Qvality q-value	# Protein Groups	# Proteins	# PSMs	Master Protein Accessions	Positions in Master Proteins	Modifications in Master Proteins	# Missed Cleavages	Theo. MH+ [Da]	Found in Sample: [S2] F2: Sample, FLAG_PRAJA2	Confidence (by Search Engine): Mascot	Charge (by Search Engine): Mascot	m/z [Da] (by Search Engine): Mascot	DeltaM [ppm] (by Search Engine): Mascot	Percolator q-Value (by Search Engine): Mascot	Percolator PEP (by Search Engine): Mascot	Ions Score (by Search Engine): Mascot	Sequence in Protein	Positions in Proteins
	FALSE	High	[-].MKHYEVEILDAK.[T]		1xOxidation [M1]	3.26544e-05	2.419e-05	1	5	5	Q9NZ01	Q9NZ01 [1-12]		1	1491.75	High	High	3	497.922	-0.08	1.834e-05	8.522e-06	46	-.MKHYEVEILDAK.T	[1-12]
	FALSE	High	[K].LPVGTTATLYFR.[D]			2.45844e-06	2.419e-05	1	4	11	Q9NZ01	Q9NZ01 [68-79]		0	1338.74	High	High	2	669.871	-5.01	1.834e-05	5.464e-07	68	K.LPVGTTATLYFR.D	[68-79]
	FALSE	High	[R].LLETLFVHR.[F]			0.000281583	2.419e-05	1	5	10	Q9NZ01	Q9NZ01 [142-150]		0	1127.66	High	High	2	564.332	-0.76	1.834e-05	8.372e-05	70	R.LLETLFVHR.F	[142-150]
	FALSE	High	[K].VEPHATIAEIK.[N]			0.000636663	2.419e-05	1	6	1	Q9NZ01	Q9NZ01 [23-33]		0	1207.67	High	High	2	604.338	0.12	0.0002456	0.001515	33	K.VEPHATIAEIK.N	[23-33]
	FALSE	High	[K].RLLETLFVHR.[F]			0.000680588	2.419e-05	1	5	1	Q9NZ01	Q9NZ01 [141-150]		1	1283.76	High	High	2	642.383	-0.03	1.834e-05	0.0002146	39	K.RLLETLFVHR.F	[141-150]
	FALSE	High	[R].EKLCFLDKVEPHATIAEIK.[N]		1xCarbamidomethyl [C4]	0.000177401	2.419e-05	1	6	2	Q9NZ01	Q9NZ01 [15-33]		2	2241.19	High	High	3	747.734	-2.68	1.834e-05	0.0001819	37	R.EKLCFLDKVEPHATIAEIK.N	[15-33]
	FALSE	High	[K].HYEVEILDAK.[T]			2.01647e-06	2.419e-05	1	5	5	Q9NZ01	Q9NZ01 [3-12]		0	1216.62	High	High	2	608.813	-2.25	1.834e-05	4.435e-07	62	K.HYEVEILDAK.T	[3-12]
	FALSE	High	[K].LCFLDKVEPHATIAEIK.[N]		1xCarbamidomethyl [C2]	2.55581e-05	2.419e-05	1	6	2	Q9NZ01	Q9NZ01 [17-33]		1	1984.06	High	High	4	496.768	-2.74	1.834e-05	6.56e-06	36	K.LCFLDKVEPHATIAEIK.N	[17-33]
	FALSE	High	[R].VPFIYGHK.[Y]			0.00348326	0.000650845	1	4	1	Q9NZ01	Q9NZ01 [109-116]		0	960.53	High	High	2	480.769	0.04	0.0001948	0.00124	37	R.VPFIYGHK.Y	[109-116]
	FALSE	High	[R].FSHGTMPLR.[N]			0.0095693	0.00144832	1	5	1	Q9NZ01	Q9NZ01 [151-159]		0	1045.52	High	High	2	523.264	-4.26	0.001969	0.01709	39	R.FSHGTMPLR.N	[151-159]
	FALSE	High	[K].THPQWYPAR.[Q]			0.00961479	0.00144832	1	6	2	Q9NZ01	Q9NZ01 [39-47]		0	1155.57	High	High	2	578.284	-7.31	0.003886	0.03855	34	K.THPQWYPAR.Q	[39-47]
	FALSE	High	[K].YDFTSSR.[H]			0.061973	0.00670605	1	5	2	Q9NZ01	Q9NZ01 [117-123]		0	875.389	High	High	2	438.197	-2.35	0.002945	0.02539	30	K.YDFTSSR.H	[117-123]
FALSE	High	Master Protein	A0A1V1FTF4	TSC2	Tuberin OS=Homo sapiens OX=9606 GN=TSC2 PE=2 SV=1	0	10.833	3	2	3	2	1376	152.8	7.58	157	2	High	1
	Checked	Confidence	AnnotatedSequence		Modifications	Qvality PEP	Qvality q-value	# Protein Groups	# Proteins	# PSMs	Master Protein Accessions	Positions in Master Proteins	Modifications in Master Proteins	# Missed Cleavages	Theo. MH+ [Da]	Found in Sample: [S2] F2: Sample, FLAG_PRAJA2	Confidence (by Search Engine): Mascot	Charge (by Search Engine): Mascot	m/z [Da] (by Search Engine): Mascot	DeltaM [ppm] (by Search Engine): Mascot	Percolator q-Value (by Search Engine): Mascot	Percolator PEP (by Search Engine): Mascot	Ions Score (by Search Engine): Mascot	Sequence in Protein	Positions in Proteins
	FALSE	High	[K].LVTVTTSVGTGTR.[S]			2.18575e-05	2.419e-05	1	28	2	A0A1V1FTF4	A0A1V1FTF4 [1066-1078]		0	1291.72	High	High	2	646.364	-0.66	1.834e-05	5.543e-06	72	K.LVTVTTSVGTGTR.S	[1066-1078]
	FALSE	High	[R].SLLGLDSGELQSGPESSSSPGVHVR.[Q]			1.0868e-05	2.419e-05	1	28	1	A0A1V1FTF4	A0A1V1FTF4 [1079-1103]		0	2495.24	High	High	3	832.417	0.26	1.834e-05	2.649e-06	55	R.SLLGLDSGELQSGPESSSSPGVHVR.Q	[1079-1103]
	Checked	Confidence	AnnotatedSequence		Modifications	Qvality PEP	Qvality q-value	# Protein Groups	# Proteins	# PSMs	Master Protein Accessions	Positions in Master Proteins	Modifications in Master Proteins	# Missed Cleavages	Theo. MH+ [Da]	Found in Sample: [S3] F3: Sample, FLAG_PRAJA2_BAT	Confidence (by Search Engine): Mascot	Charge (by Search Engine): Mascot	m/z [Da] (by Search Engine): Mascot	DeltaM [ppm] (by Search Engine): Mascot	Percolator q-Value (by Search Engine): Mascot	Percolator PEP (by Search Engine): Mascot	Ions Score (by Search Engine): Mascot	Sequence in Protein	Positions in Proteins
	FALSE	High	[R].SLLGLDSGELQSGPESSSSPGVHVR.[Q]			6.60068e-08	4.23799e-05	1	28	1	A0A1V1FTF4	A0A1V1FTF4 [1079-1103]		0	2495.24	High	High	3	832.414	-3.99	2.871e-05	1.059e-08	85	R.SLLGLDSGELQSGPESSSSPGVHVR.Q	[1079-1103]
	FALSE	High	[K].SLSVPAASTAKPPPLPR.[S]			3.10501e-05	4.23799e-05	1	25	1	A0A1V1FTF4	A0A1V1FTF4 [1252-1268]		0	1688.97	High	High	3	563.661	-0.21	2.871e-05	7.777e-06	33	K.SLSVPAASTAKPPPLPR.S	[1252-1268]
FALSE	High	Master Protein	H3BRG4	UQCRC2	Cytochrome b-c1 complex subunit 2, mitochondrial OS=Homo sapiens OX=9606 GN=UQCRC2 PE=1 SV=1	0	89.495	32	9	29	9	412	44.6	9	1327	9	High	1
	Checked	Confidence	AnnotatedSequence		Modifications	Qvality PEP	Qvality q-value	# Protein Groups	# Proteins	# PSMs	Master Protein Accessions	Positions in Master Proteins	Modifications in Master Proteins	# Missed Cleavages	Theo. MH+ [Da]	Found in Sample: [S2] F2: Sample, FLAG_PRAJA2	Confidence (by Search Engine): Mascot	Charge (by Search Engine): Mascot	m/z [Da] (by Search Engine): Mascot	DeltaM [ppm] (by Search Engine): Mascot	Percolator q-Value (by Search Engine): Mascot	Percolator PEP (by Search Engine): Mascot	Ions Score (by Search Engine): Mascot	Sequence in Protein	Positions in Proteins
	FALSE	High	[R].NALANPLYCPDYR.[I]		1xCarbamidomethyl [C9]	9.27066e-07	2.419e-05	1	4	3	H3BRG4	H3BRG4 [184-196]		0	1566.74	High	High	2	783.875	3.3	1.834e-05	1.941e-07	76	R.NALANPLYCPDYR.I	[184-196]
	FALSE	High	[K].LPNGLVIASLENYSPVSR.[I]			4.75569e-11	2.419e-05	1	6	4	H3BRG4	H3BRG4 [43-60]		0	1929.04	High	High	2	965.03	4.68	1.834e-05	5.409e-12	109	K.LPNGLVIASLENYSPVSR.I	[43-60]
	FALSE	High	[R].MALIGLGVSHPVLK.[Q]			0.000284518	2.419e-05	1	3	1	H3BRG4	H3BRG4 [218-231]		0	1434.85	High	High	3	478.955	-0.76	1.834e-05	8.494e-05	32	R.MALIGLGVSHPVLK.Q	[218-231]
	FALSE	High	[R].MALIGLGVSHPVLK.[Q]		1xOxidation [M1]	1.52154e-06	2.419e-05	1	3	5	H3BRG4	H3BRG4 [218-231]		0	1450.85	High	High	3	484.287	0.95	1.834e-05	3.28e-07	39	R.MALIGLGVSHPVLK.Q	[218-231]
	FALSE	High	[R].YEDFSNLGTTHLLR.[L]			3.56034e-08	2.419e-05	1	7	6	H3BRG4	H3BRG4 [71-84]		0	1665.82	High	High	2	833.417	2.31	1.834e-05	6.11e-09	89	R.YEDFSNLGTTHLLR.L	[71-84]
	FALSE	High	[K].VTSEELHYFVQNHFTSAR.[M]			1.71996e-07	2.419e-05	1	3	3	H3BRG4	H3BRG4 [200-217]		0	2165.04	High	High	3	722.352	0.76	1.834e-05	3.25e-08	71	K.VTSEELHYFVQNHFTSAR.M	[200-217]
	FALSE	High	[K].TIAQGNLSNTDVQAAK.[RN]			7.74418e-08	2.419e-05	1	2	3	H3BRG4	H3BRG4 [360-375]		0	1630.84	High	High	2	815.921	-2.45	1.834e-05	1.391e-08	122	K.TIAQGNLSNTDVQAAK.R	[360-375]
	FALSE	High	[K].AVAFQNPQTHVIENLHAAAYR.[N]			1.44805e-09	2.419e-05	1	4	2	H3BRG4	H3BRG4 [163-183]		0	2350.21	High	High	3	784.073	-0.12	1.834e-05	2.036e-10	82	K.AVAFQNPQTHVIENLHAAAYR.N	[163-183]
	FALSE	High	[R].LTSSLTTK.[G]			0.00327041	0.000630954	1	7	1	H3BRG4	H3BRG4 [85-92]		0	850.488	High	High	2	425.747	-0.79	0.0001812	0.00116	43	R.LTSSLTTK.G	[85-92]
	FALSE	High	[K].QVAEQFLNMR.[G]		1xOxidation [M9]	0.0915867	0.00829179	1	3	1	H3BRG4	H3BRG4 [232-241]		0	1251.62	High	High	2	626.308	-4.38	0.003827	0.03773	40	K.QVAEQFLNMR.G	[232-241]
	Checked	Confidence	AnnotatedSequence		Modifications	Qvality PEP	Qvality q-value	# Protein Groups	# Proteins	# PSMs	Master Protein Accessions	Positions in Master Proteins	Modifications in Master Proteins	# Missed Cleavages	Theo. MH+ [Da]	Found in Sample: [S3] F3: Sample, FLAG_PRAJA2_BAT	Confidence (by Search Engine): Mascot	Charge (by Search Engine): Mascot	m/z [Da] (by Search Engine): Mascot	DeltaM [ppm] (by Search Engine): Mascot	Percolator q-Value (by Search Engine): Mascot	Percolator PEP (by Search Engine): Mascot	Ions Score (by Search Engine): Mascot	Sequence in Protein	Positions in Proteins
	FALSE	High	[R].NALANPLYCPDYR.[I]		1xCarbamidomethyl [C9]	4.83356e-06	4.23799e-05	1	4	3	H3BRG4	H3BRG4 [184-196]		0	1566.74	High	High	2	783.874	2.06	2.871e-05	1.059e-06	68	R.NALANPLYCPDYR.I	[184-196]
	FALSE	High	[R].YEDFSNLGTTHLLR.[L]			1.1824e-07	4.23799e-05	1	7	6	H3BRG4	H3BRG4 [71-84]		0	1665.82	High	High	2	833.415	-0.19	2.871e-05	1.986e-08	85	R.YEDFSNLGTTHLLR.L	[71-84]
	FALSE	High	[K].VTSEELHYFVQNHFTSAR.[M]			6.10283e-06	4.23799e-05	1	3	2	H3BRG4	H3BRG4 [200-217]		0	2165.04	High	High	4	542.017	1.97	2.871e-05	1.361e-06	43	K.VTSEELHYFVQNHFTSAR.M	[200-217]
	FALSE	High	[K].TIAQGNLSNTDVQAAK.[RN]			4.74223e-07	4.23799e-05	1	2	1	H3BRG4	H3BRG4 [360-375]		0	1630.84	High	High	2	815.922	-1.25	2.871e-05	8.798e-08	78	K.TIAQGNLSNTDVQAAK.R	[360-375]
	FALSE	High	[K].TIAQGNLSNTDVQAAK.[RN]		1xDeamidated [Q4]	2.53911e-06	4.23799e-05	1	2	1	H3BRG4	H3BRG4 [360-375]		0	1631.82	High	High	2	816.421	6.3	2.871e-05	5.304e-07	82	K.TIAQGNLSNTDVQAAK.R	[360-375]
	FALSE	High	[K].AVAFQNPQTHVIENLHAAAYR.[N]			8.03417e-07	4.23799e-05	1	4	1	H3BRG4	H3BRG4 [163-183]		0	2350.21	High	High	3	784.071	-3.31	2.871e-05	1.546e-07	76	K.AVAFQNPQTHVIENLHAAAYR.N	[163-183]
	FALSE	High	[R].WEVADLQPQLK.[I]			0.000867532	0.000123898	1	4	1	H3BRG4	H3BRG4 [149-159]		0	1326.71	High	High	2	663.856	0.11	7.006e-05	0.000279	38	R.WEVADLQPQLK.I	[149-159]
FALSE	High	Master Protein	P47985	UQCRFS1	Cytochrome b-c1 complex subunit Rieske, mitochondrial OS=Homo sapiens OX=9606 GN=UQCRFS1 PE=1 SV=2	0	9.142	8	2	6	2	274	29.6	8.32	166	2	High	1
	Checked	Confidence	AnnotatedSequence		Modifications	Qvality PEP	Qvality q-value	# Protein Groups	# Proteins	# PSMs	Master Protein Accessions	Positions in Master Proteins	Modifications in Master Proteins	# Missed Cleavages	Theo. MH+ [Da]	Found in Sample: [S2] F2: Sample, FLAG_PRAJA2	Confidence (by Search Engine): Mascot	Charge (by Search Engine): Mascot	m/z [Da] (by Search Engine): Mascot	DeltaM [ppm] (by Search Engine): Mascot	Percolator q-Value (by Search Engine): Mascot	Percolator PEP (by Search Engine): Mascot	Ions Score (by Search Engine): Mascot	Sequence in Protein	Positions in Proteins
	FALSE	High	[K].EIEQEAAVELSQLR.[D]			2.21494e-06	2.419e-05	1	3	3	P47985	P47985 [183-196]		0	1614.83	High	High	2	807.92	-0.93	1.834e-05	4.881e-07	70	K.EIEQEAAVELSQLR.D	[183-196]
	FALSE	High	[K].VPDFSEYR.[R]			0.00410567	0.000650845	1	4	3	P47985	P47985 [85-92]		0	1012.47	High	High	2	506.739	-1.93	0.0002456	0.001476	31	K.VPDFSEYR.R	[85-92]
	Praja2 interactors from IntAct
	AP2M1
	ARHGAP36
	CAMK2D
	CUL3
	EGLN3
	FAF1
	FAF2
	IQCN
	KSR2
	PRKAR2A
	UBE2D2
	UBE2J1
	UBE2L6
	RIPK4
	TNIP1
	UBE2D1
	UBE2D3
	UBE2D4
	UBE2N
	UBE2W
	UBXN1
	UBXN7
	USP46
	AKAP8L
	Praja2 interactors from CPTAC-GBM proteome
	ATRX
	CLIP2
	DCXR
	FAM184B
	FICD
	HECTD1
	LIAS
	MAGED4
	RCHY1
	RILPL2
	TMEM39B
	XIAP
	ZC3H7B
[truncated: 5,000 more columns]
