# Supplementary material for: Targeted inhibition of ubiquitin signaling reverses metabolic reprogramming and suppresses glioblastoma growth
Source: Commun Biol. 2022 Aug 2;5:780. doi: 10.1038/s42003-022-03639-8 (PMC9345969; doi:10.1038/s42003-022-03639-8)
Supplement: Supplementary file 5 — Supplementary Data 2 [file 42003_2022_3639_MOESM5_ESM.zip]

Archive with 33 entries (30 files):
- Supplementary Data  2/fig 1B  6D  6F.xlsx
- Supplementary Data  2/FIG 2 I.xlsx
- Supplementary Data  2/FIG 2D/
- Supplementary Data  2/FIG 2D/GREEN.tif
- Supplementary Data  2/FIG 2D/MERGE.tif
- Supplementary Data  2/FIG 2D/RED.tif
- Supplementary Data  2/FIG 2K.xlsx
- Supplementary Data  2/FIG 3 D.xlsx
- Supplementary Data  2/FIG 3 G-H  SUPPLEM FIG 4 A-B.xlsm
- Supplementary Data  2/FIG 3 I-J  and SUPP FIG  4 C-D.xlsm
- Supplementary Data  2/FIG 3b.xlsx
- Supplementary Data  2/FIG 3F.xlsx
- Supplementary Data  2/FIG 3G-H  SUPPLEM FIG 4 A-B.xlsx
- Supplementary Data  2/FIG 4 E (2).xlsx
- Supplementary Data  2/FIG 4 E.xlsx
- Supplementary Data  2/FIG 4.xls
- Supplementary Data  2/FIG 5 D.xlsx
- Supplementary Data  2/FIG 5C.xlsx
- Supplementary Data  2/FIG 5E/
- Supplementary Data  2/FIG 5E/siCTRL.pdf
- Supplementary Data  2/FIG 5E/siPraja.pdf
- Supplementary Data  2/FIG 5F/
- Supplementary Data  2/FIG 5F/SANPs  PRAJA2.pdf
- Supplementary Data  2/FIG 5F/SANPs scramble.pdf
- Supplementary Data  2/FIG 6  I.xlsx
- Supplementary Data  2/FIG 6 G-H  AND SUPPL 6 A.xlsx
- Supplementary Data  2/FIG I-J  SUPPLEM FIG 4 C-D.xlsx
- Supplementary Data  2/SUPPL FIG 2D.xlsx
- Supplementary Data  2/SUPPL FIG 3.xlsx
- Supplementary Data  2/SUPPL FIG 4 F.xlsx
- Supplementary Data  2/SUPPL FIG 6B.pzfx
- Supplementary Data  2/SUPPLEMENTARY  FIG 5.xlsx
- Supplementary Data  2/uncropped gels.pptx
