# Supplementary material for: Targeted inhibition of ubiquitin signaling reverses metabolic reprogramming and suppresses glioblastoma growth
Source: Commun Biol. 2022 Aug 2;5:780. doi: 10.1038/s42003-022-03639-8 (PMC9345969; doi:10.1038/s42003-022-03639-8)
Supplement: Supplementary file 5 — Supplementary Data 2 [file 42003_2022_3639_MOESM5_ESM.zip › Supplementary Data 2/fig 1B 6D 6F.xlsx]

## Sheet: Foglio1
	FIG 6F	ki67 positive cells %
		CT	SI-PJA2
		71	58
		71	51
		88	57
		73
	MEDIA	75.75	55.3333
	DV
	PVALUE	0.00553909
FIG 6D
	VOLUME TUMORI TOPI (mm3)
CT 1°esp	Si-Pja2 1°esp
24.35	15.05	P-value
23.6	17.37	0.00142097
27.4	17.81
CT 2°esp	Si-Pja2 2° esp
33.75	18.5
31.27	0.5
	2.4
CT 3°esp	Si-Pja2 3°esp
82.43	49.03
81.37	62.3
92.16	72.1
66	1
62
i numeri in blu sono queli esclusi perché il dato non sarebbe stato significativo
			NUMERO DI CELLULE PRAJA2 POSITIVE PER CAMPO MICROSCOPICO 100X
			(per ogni vetrino ho contato le cellule PRAJA2 positive in 30campi diversi a 100x e ho fatto la media)
FIG 1B			GLIOMA II°(IDH1 mutant)	GBM (IDH1 wild type)	GBM (IDH1 mutant)
PRAJA2 positive cells
GLIOMI II° IDH1 mutant	Gliomi IV° IDH1 WT	Gliomi IV° IDH mutant
3	16.7	5.7
3	14.87	6.8
5	15.6	7.1
3	11	5
	12	6.4
	11.5	5.6
	11.51	6.2
	11.52	9.1
	11.53	8.8
	11.54	9.7
0.00269586	0.00768791	0.00015314
