# Supplementary material for: Targeted inhibition of ubiquitin signaling reverses metabolic reprogramming and suppresses glioblastoma growth
Source: Commun Biol. 2022 Aug 2;5:780. doi: 10.1038/s42003-022-03639-8 (PMC9345969; doi:10.1038/s42003-022-03639-8)
Supplement: Supplementary file 5 — Supplementary Data 2 [file 42003_2022_3639_MOESM5_ESM.zip › Supplementary Data 2/FIG 2 I.xlsx]

## Sheet: Foglio1
exp 1					exp2				exp 3				FIG 2 I
ksr2	hsp	Ksr2/hsp			ksr2	hsp	Ksr2/hsp		ksr2	hsp	Ksr2/hsp
37984877	32822886	1.15727		CMV	29694957	32653019	0.909409		17471522	23741886	0.735894
6745368	22899401	0.294565		Flag-praja2	9075480	38539291	0.235486		6633217	34112057	0.194454
29142492	22199430	1.31276		Flag-RM	44927756	32861342	1.36719		39127927	34515522	1.13363
				Media		dev st	test t (cmv su wt)		t test Cmv su rm)
	1.15727	0.909409	0.735894	0.934191		0.172915	0.00264359	**	0.0376941	*
	0.294565	0.235486	0.194454	0.241502		0.0410911
	1.31276	1.36719	1.13363	1.27119		0.0997769
id	group	CMV	WT	RM
	ksr levels	1.15727	0.294565	1.31276
	ksr levels	0.909409	0.235486	1.36719
	ksr levels	0.735894	0.194454	1.13363
