# Supplementary material for: Targeted inhibition of ubiquitin signaling reverses metabolic reprogramming and suppresses glioblastoma growth
Source: Commun Biol. 2022 Aug 2;5:780. doi: 10.1038/s42003-022-03639-8 (PMC9345969; doi:10.1038/s42003-022-03639-8)
Supplement: Supplementary file 5 — Supplementary Data 2 [file 42003_2022_3639_MOESM5_ESM.zip › Supplementary Data 2/FIG 2K.xlsx]

## Sheet: Foglio1
KSR2		HSP					FIG 2K
61814354		81278860	0.760522
21559593		81922647	0.26317
28913714		88745517	0.325805
54467362		94654132	0.575436
KSR2
41546141		43722413	0.950225
6722338		41311927	0.162721
20129966		41524877	0.484769
43587635		40704312	1.07084
KSR2
27679070		63200789	0.437955
10089459		56765525	0.177739
23587614		46668818	0.505426
59698685		42891584	1.39185
KSR2
67781215		43722413	1.55026
35305827		41311927	0.854616
57195286		41524877	1.37737
58342600		40704312	1.43333
					media	dev st	p value
0.760522	0.950225		1.55026	0.924741	1.087	0.346244	0.00207905	** wt/cmv
0.26317	0.162721	0.177739		0.364562	0.242048	0.0541816
0.325805	0.484769	0.505426		0.673343	0.438666	0.142156	0.0119008	* Wt/+mg
	1.07084	1.39185	1.43333	1.11786	1.29867	0.185511
