# Supplementary material for: Targeted inhibition of ubiquitin signaling reverses metabolic reprogramming and suppresses glioblastoma growth
Source: Commun Biol. 2022 Aug 2;5:780. doi: 10.1038/s42003-022-03639-8 (PMC9345969; doi:10.1038/s42003-022-03639-8)
Supplement: Supplementary file 5 — Supplementary Data 2 [file 42003_2022_3639_MOESM5_ESM.zip › Supplementary Data 2/FIG 3 D.xlsx]

## Sheet: Foglio1
		exp1	exp2	exp3
		paMPK	pAMPK	pAMPK		ratio				dv.st
	sicnt	439853	1414305	110121		0.0195904	0.108686	0.00662292		0.0555624			pvalue		pvalue
	sicnt 4h aicar	1470708	2757648	1956770		0.0528768	0.186466	0.0606933		0.0749735			sicnt su sipraja 0		sicnt su sipraja 4
	sicnt 8h aicar	4523019	7359640	10882276		0.216325	0.445927	0.279617		0.11859			0.00423494	**	0.0141609	*
	sipraja2	14081610	13336832	26467095		0.61791	1.0863	1.26545		0.334365
	sipraja2 4h aicar	12665782	15016510	23830631		0.508445	1.09625	1.42045		0.462306			pvalue
	sipraja2 8h aicar	8979711	7483418	17466853		0.323741	0.549663	1.32399		0.524584			sicnt su praja 8
													0.124498
		AMPK	AMPK	AMPK
	sicnt	22452435	13012761	16627246
	sicnt 4h aicar	27813864	14788974	32240279				sicnt	sipraja2
	sicnt 8h aicar	20908434	16504146	38918442			0	0.00662292	1.26545
	sipraja2	22789087	12277246	20915116			4h	0.0606933	1.42045
	sipraja2 4h aicar	24910823	13698075	16776874			8h	0.279617	1.32399
	sipraja2 8h aicar	27737359	13614560	13192560
