# Supplementary material for: Targeted inhibition of ubiquitin signaling reverses metabolic reprogramming and suppresses glioblastoma growth
Source: Commun Biol. 2022 Aug 2;5:780. doi: 10.1038/s42003-022-03639-8 (PMC9345969; doi:10.1038/s42003-022-03639-8)
Supplement: Supplementary file 5 — Supplementary Data 2 [file 42003_2022_3639_MOESM5_ESM.zip › Supplementary Data 2/FIG 3 G-H SUPPLEM FIG 4 A-B.xlsm]

## Sheet: L-Normalized Rate9
Measurement	Well	Group	Time	OCR	ECAR	PPR																				Measurement	Well	Group	Time	OCR	ECAR	PPR

## Sheet: L-Normalized Rate8
Measurement	Well	Group	Time	OCR	ECAR	PPR																				Measurement	Well	Group	Time	OCR	ECAR	PPR

## Sheet: L-Normalized Rate7
Measurement	Well	Group	Time	OCR	ECAR	PPR																				Measurement	Well	Group	Time	OCR	ECAR	PPR

## Sheet: L-Normalized Rate6
Measurement	Well	Group	Time	OCR	ECAR	PER																				Measurement	Well	Group	Time	OCR	ECAR	PER
1	A01	Background	1.59419	0	0	0																				1	A01	Background	1.59419	0	0	0
1	B01	siControl	1.59419	1.05106e+06	226425	0																				1	B01	siControl	1.59419	1.05106e+06	226425	0
1	C01	siControl	1.59419	901327	183981	0																				1	C01	siControl	1.59419	901327	183981	0
1	D01	siPja2	1.59419	729927	161772	0																				1	D01	siPja2	1.59419	729927	161772	0
1	E01	siPja2	1.59419	704929	148369	0																				1	E01	siPja2	1.59419	704929	148369	0
1	F01	siPja2 AMPK inhibitor	1.59419	636203	129167	0																				1	F01	siPja2 AMPK inhibitor	1.59419	636203	129167	0
1	G01	siPja2 AMPK inhibitor	1.59419	746781	140348	0																				1	G01	siPja2 AMPK inhibitor	1.59419	746781	140348	0
1	H01	Background	1.59419	0	0	0																				1	H01	Background	1.59419	0	0	0
2	A01	Background	8.18413	0	0	0																				2	A01	Background	8.18413	0	0	0
2	B01	siControl	8.18413	1.05307e+06	228206	0																				2	B01	siControl	8.18413	1.05307e+06	228206	0
2	C01	siControl	8.18413	906469	199104	0																				2	C01	siControl	8.18413	906469	199104	0
2	D01	siPja2	8.18413	733476	168793	0																				2	D01	siPja2	8.18413	733476	168793	0
2	E01	siPja2	8.18413	722138	164915	0																				2	E01	siPja2	8.18413	722138	164915	0
2	F01	siPja2 AMPK inhibitor	8.18413	885380	192096	0																				2	F01	siPja2 AMPK inhibitor	8.18413	885380	192096	0
2	G01	siPja2 AMPK inhibitor	8.18413	754420	144929	0																				2	G01	siPja2 AMPK inhibitor	8.18413	754420	144929	0
2	H01	Background	8.18413	0	0	0																				2	H01	Background	8.18413	0	0	0
3	A01	Background	14.7708	0	0	0																				3	A01	Background	14.7708	0	0	0
3	B01	siControl	14.7708	1.11126e+06	230399	0																				3	B01	siControl	14.7708	1.11126e+06	230399	0
3	C01	siControl	14.7708	957902	200724	0																				3	C01	siControl	14.7708	957902	200724	0
3	D01	siPja2	14.7708	789024	173687	0																				3	D01	siPja2	14.7708	789024	173687	0
3	E01	siPja2	14.7708	766126	178480	0																				3	E01	siPja2	14.7708	766126	178480	0
3	F01	siPja2 AMPK inhibitor	14.7708	919396	207337	0																				3	F01	siPja2 AMPK inhibitor	14.7708	919396	207337	0
3	G01	siPja2 AMPK inhibitor	14.7708	803994	150326	0																				3	G01	siPja2 AMPK inhibitor	14.7708	803994	150326	0
3	H01	Background	14.7708	0	0	0																				3	H01	Background	14.7708	0	0	0
4	A01	Background	21.4381	0	0	0																				4	A01	Background	21.4381	0	0	0
4	B01	siControl	21.4381	1.07321e+06	368742	0																				4	B01	siControl	21.4381	1.07321e+06	368742	0
4	C01	siControl	21.4381	826978	322005	0																				4	C01	siControl	21.4381	826978	322005	0
4	D01	siPja2	21.4381	689936	295443	0																				4	D01	siPja2	21.4381	689936	295443	0
4	E01	siPja2	21.4381	673461	304111	0																				4	E01	siPja2	21.4381	673461	304111	0
4	F01	siPja2 AMPK inhibitor	21.4381	876754	291883	0																				4	F01	siPja2 AMPK inhibitor	21.4381	876754	291883	0
4	G01	siPja2 AMPK inhibitor	21.4381	625051	221332	0																				4	G01	siPja2 AMPK inhibitor	21.4381	625051	221332	0
4	H01	Background	21.4381	0	0	0																				4	H01	Background	21.4381	0	0	0
5	A01	Background	28.0336	0	0	0																				5	A01	Background	28.0336	0	0	0
5	B01	siControl	28.0336	967938	325762	0																				5	B01	siControl	28.0336	967938	325762	0
5	C01	siControl	28.0336	788328	293515	0																				5	C01	siControl	28.0336	788328	293515	0
5	D01	siPja2	28.0336	731851	290443	0																				5	D01	siPja2	28.0336	731851	290443	0
5	E01	siPja2	28.0336	732752	296336	0																				5	E01	siPja2	28.0336	732752	296336	0
5	F01	siPja2 AMPK inhibitor	28.0336	910677	285473	0																				5	F01	siPja2 AMPK inhibitor	28.0336	910677	285473	0
5	G01	siPja2 AMPK inhibitor	28.0336	613236	250649	0																				5	G01	siPja2 AMPK inhibitor	28.0336	613236	250649	0
5	H01	Background	28.0336	0	0	0																				5	H01	Background	28.0336	0	0	0
6	A01	Background	34.6258	0	0	0																				6	A01	Background	34.6258	0	0	0
6	B01	siControl	34.6258	1.06986e+06	297793	0																				6	B01	siControl	34.6258	1.06986e+06	297793	0
6	C01	siControl	34.6258	873919	273189	0																				6	C01	siControl	34.6258	873919	273189	0
6	D01	siPja2	34.6258	833720	281505	0																				6	D01	siPja2	34.6258	833720	281505	0
6	E01	siPja2	34.6258	840565	287118	0																				6	E01	siPja2	34.6258	840565	287118	0
6	F01	siPja2 AMPK inhibitor	34.6258	986516	268109	0																				6	F01	siPja2 AMPK inhibitor	34.6258	986516	268109	0
6	G01	siPja2 AMPK inhibitor	34.6258	685025	263065	0																				6	G01	siPja2 AMPK inhibitor	34.6258	685025	263065	0
6	H01	Background	34.6258	0	0	0																				6	H01	Background	34.6258	0	0	0
7	A01	Background	41.2939	0	0	0																				7	A01	Background	41.2939	0	0	0
7	B01	siControl	41.2939	1.73964e+06	353517	0																				7	B01	siControl	41.2939	1.73964e+06	353517	0
7	C01	siControl	41.2939	2.0076e+06	327470	0																				7	C01	siControl	41.2939	2.0076e+06	327470	0
7	D01	siPja2	41.2939	1.74134e+06	335036	0																				7	D01	siPja2	41.2939	1.74134e+06	335036	0
7	E01	siPja2	41.2939	1.78892e+06	342031	0																				7	E01	siPja2	41.2939	1.78892e+06	342031	0
7	F01	siPja2 AMPK inhibitor	41.2939	1.74379e+06	336458	0																				7	F01	siPja2 AMPK inhibitor	41.2939	1.74379e+06	336458	0
7	G01	siPja2 AMPK inhibitor	41.2939	1.8599e+06	318572	0																				7	G01	siPja2 AMPK inhibitor	41.2939	1.8599e+06	318572	0
7	H01	Background	41.2939	0	0	0																				7	H01	Background	41.2939	0	0	0
8	A01	Background	47.884	0	0	0																				8	A01	Background	47.884	0	0	0
8	B01	siControl	47.884	1.33879e+06	312012	0																				8	B01	siControl	47.884	1.33879e+06	312012	0
8	C01	siControl	47.884	1.7838e+06	286034	0																				8	C01	siControl	47.884	1.7838e+06	286034	0
8	D01	siPja2	47.884	2.05956e+06	296259	0																				8	D01	siPja2	47.884	2.05956e+06	296259	0
8	E01	siPja2	47.884	2.1231e+06	303162	0																				8	E01	siPja2	47.884	2.1231e+06	303162	0
8	F01	siPja2 AMPK inhibitor	47.884	1.90776e+06	299482	0																				8	F01	siPja2 AMPK inhibitor	47.884	1.90776e+06	299482	0
8	G01	siPja2 AMPK inhibitor	47.884	1.88484e+06	292608	0																				8	G01	siPja2 AMPK inhibitor	47.884	1.88484e+06	292608	0
8	H01	Background	47.884	0	0	0																				8	H01	Background	47.884	0	0	0
9	A01	Background	54.47	0	0	0																				9	A01	Background	54.47	0	0	0
9	B01	siControl	54.47	1.22e+06	291551	0																				9	B01	siControl	54.47	1.22e+06	291551	0
9	C01	siControl	54.47	1.5588e+06	271078	0																				9	C01	siControl	54.47	1.5588e+06	271078	0
9	D01	siPja2	54.47	2.25745e+06	284773	0																				9	D01	siPja2	54.47	2.25745e+06	284773	0
9	E01	siPja2	54.47	2.31822e+06	288206	0																				9	E01	siPja2	54.47	2.31822e+06	288206	0
9	F01	siPja2 AMPK inhibitor	54.47	2.02395e+06	293226	0																				9	F01	siPja2 AMPK inhibitor	54.47	2.02395e+06	293226	0
9	G01	siPja2 AMPK inhibitor	54.47	1.87979e+06	289306	0																				9	G01	siPja2 AMPK inhibitor	54.47	1.87979e+06	289306	0
9	H01	Background	54.47	0	0	0																				9	H01	Background	54.47	0	0	0
10	A01	Background	61.138	0	0	0																				10	A01	Background	61.138	0	0	0
10	B01	siControl	61.138	1.18884e+06	316464	0																				10	B01	siControl	61.138	1.18884e+06	316464	0
10	C01	siControl	61.138	1.4259e+06	285697	0																				10	C01	siControl	61.138	1.4259e+06	285697	0
10	D01	siPja2	61.138	2.14411e+06	316888	0																				10	D01	siPja2	61.138	2.14411e+06	316888	0
10	E01	siPja2	61.138	2.0889e+06	324615	0																				10	E01	siPja2	61.138	2.0889e+06	324615	0
10	F01	siPja2 AMPK inhibitor	61.138	2.13161e+06	325131	0																				10	F01	siPja2 AMPK inhibitor	61.138	2.13161e+06	325131	0
10	G01	siPja2 AMPK inhibitor	61.138	1.8476e+06	302881	0																				10	G01	siPja2 AMPK inhibitor	61.138	1.8476e+06	302881	0
10	H01	Background	61.138	0	0	0																				10	H01	Background	61.138	0	0	0
11	A01	Background	67.7251	0	0	0																				11	A01	Background	67.7251	0	0	0
11	B01	siControl	67.7251	1.17813e+06	271711	0																				11	B01	siControl	67.7251	1.17813e+06	271711	0
11	C01	siControl	67.7251	1.39364e+06	262576	0																				11	C01	siControl	67.7251	1.39364e+06	262576	0
11	D01	siPja2	67.7251	2.02425e+06	304166	0																				11	D01	siPja2	67.7251	2.02425e+06	304166	0
11	E01	siPja2	67.7251	2.05619e+06	302563	0																				11	E01	siPja2	67.7251	2.05619e+06	302563	0
11	F01	siPja2 AMPK inhibitor	67.7251	1.97291e+06	313386	0																				11	F01	siPja2 AMPK inhibitor	67.7251	1.97291e+06	313386	0
11	G01	siPja2 AMPK inhibitor	67.7251	1.93985e+06	305705	0																				11	G01	siPja2 AMPK inhibitor	67.7251	1.93985e+06	305705	0
11	H01	Background	67.7251	0	0	0																				11	H01	Background	67.7251	0	0	0
12	A01	Background	74.3183	0	0	0																				12	A01	Background	74.3183	0	0	0
12	B01	siControl	74.3183	1.15999e+06	252612	0																				12	B01	siControl	74.3183	1.15999e+06	252612	0
12	C01	siControl	74.3183	1.30175e+06	250740	0																				12	C01	siControl	74.3183	1.30175e+06	250740	0
12	D01	siPja2	74.3183	1.65667e+06	309747	0																				12	D01	siPja2	74.3183	1.65667e+06	309747	0
12	E01	siPja2	74.3183	1.71042e+06	302605	0																				12	E01	siPja2	74.3183	1.71042e+06	302605	0
12	F01	siPja2 AMPK inhibitor	74.3183	1.57625e+06	321160	0																				12	F01	siPja2 AMPK inhibitor	74.3183	1.57625e+06	321160	0
12	G01	siPja2 AMPK inhibitor	74.3183	1.84093e+06	315938	0																				12	G01	siPja2 AMPK inhibitor	74.3183	1.84093e+06	315938	0
12	H01	Background	74.3183	0	0	0																				12	H01	Background	74.3183	0	0	0

## Sheet: L-Normalized Rate5
Measurement	Well	Group	Time	OCR	ECAR	PER																				Measurement	Well	Group	Time	OCR	ECAR	PER
1	A01	Background	1.58917	0	0	0																				1	A01	Background	1.58917	0	0	0
1	B01	siksr2	1.58917	320040	277851	0																				1	B01	siksr2	1.58917	320040	277851	0
1	C01	siksr2	1.58917	289859	340138	0																				1	C01	siksr2	1.58917	289859	340138	0
1	D01	siksr2	1.58917	275712	306206	0																				1	D01	siksr2	1.58917	275712	306206	0
1	E01	sicnt	1.58917	570852	592905	0																				1	E01	sicnt	1.58917	570852	592905	0
1	F01	sicnt	1.58917	581889	556007	0																				1	F01	sicnt	1.58917	581889	556007	0
1	G01	sicnt	1.58917	497630	537279	0																				1	G01	sicnt	1.58917	497630	537279	0
1	H01	Background	1.58917	0	0	0																				1	H01	Background	1.58917	0	0	0
2	A01	Background	8.1771	0	0	0																				2	A01	Background	8.1771	0	0	0
2	B01	siksr2	8.1771	262996	236731	0																				2	B01	siksr2	8.1771	262996	236731	0
2	C01	siksr2	8.1771	235632	291074	0																				2	C01	siksr2	8.1771	235632	291074	0
2	D01	siksr2	8.1771	239032	265528	0																				2	D01	siksr2	8.1771	239032	265528	0
2	E01	sicnt	8.1771	529474	556885	0																				2	E01	sicnt	8.1771	529474	556885	0
2	F01	sicnt	8.1771	548146	541018	0																				2	F01	sicnt	8.1771	548146	541018	0
2	G01	sicnt	8.1771	428983	519416	0																				2	G01	sicnt	8.1771	428983	519416	0
2	H01	Background	8.1771	0	0	0																				2	H01	Background	8.1771	0	0	0
3	A01	Background	14.7666	0	0	0																				3	A01	Background	14.7666	0	0	0
3	B01	siksr2	14.7666	192088	240959	0																				3	B01	siksr2	14.7666	192088	240959	0
3	C01	siksr2	14.7666	181270	300591	0																				3	C01	siksr2	14.7666	181270	300591	0
3	D01	siksr2	14.7666	182042	268318	0																				3	D01	siksr2	14.7666	182042	268318	0
3	E01	sicnt	14.7666	496791	566440	0																				3	E01	sicnt	14.7666	496791	566440	0
3	F01	sicnt	14.7666	525546	551222	0																				3	F01	sicnt	14.7666	525546	551222	0
3	G01	sicnt	14.7666	373769	530466	0																				3	G01	sicnt	14.7666	373769	530466	0
3	H01	Background	14.7666	0	0	0																				3	H01	Background	14.7666	0	0	0
4	A01	Background	21.4351	0	0	0																				4	A01	Background	21.4351	0	0	0
4	B01	siksr2	21.4351	158628	272027	0																				4	B01	siksr2	21.4351	158628	272027	0
4	C01	siksr2	21.4351	150648	340335	0																				4	C01	siksr2	21.4351	150648	340335	0
4	D01	siksr2	21.4351	158573	301937	0																				4	D01	siksr2	21.4351	158573	301937	0
4	E01	sicnt	21.4351	290242	666469	0																				4	E01	sicnt	21.4351	290242	666469	0
4	F01	sicnt	21.4351	240513	655668	0																				4	F01	sicnt	21.4351	240513	655668	0
4	G01	sicnt	21.4351	193695	625197	0																				4	G01	sicnt	21.4351	193695	625197	0
4	H01	Background	21.4351	0	0	0																				4	H01	Background	21.4351	0	0	0
5	A01	Background	28.0296	0	0	0																				5	A01	Background	28.0296	0	0	0
5	B01	siksr2	28.0296	160504	269095	0																				5	B01	siksr2	28.0296	160504	269095	0
5	C01	siksr2	28.0296	134002	333006	0																				5	C01	siksr2	28.0296	134002	333006	0
5	D01	siksr2	28.0296	158759	290332	0																				5	D01	siksr2	28.0296	158759	290332	0
5	E01	sicnt	28.0296	293928	663774	0																				5	E01	sicnt	28.0296	293928	663774	0
5	F01	sicnt	28.0296	254180	641709	0																				5	F01	sicnt	28.0296	254180	641709	0
5	G01	sicnt	28.0296	194132	611725	0																				5	G01	sicnt	28.0296	194132	611725	0
5	H01	Background	28.0296	0	0	0																				5	H01	Background	28.0296	0	0	0
6	A01	Background	34.6218	0	0	0																				6	A01	Background	34.6218	0	0	0
6	B01	siksr2	34.6218	158252	272289	0																				6	B01	siksr2	34.6218	158252	272289	0
6	C01	siksr2	34.6218	122008	338489	0																				6	C01	siksr2	34.6218	122008	338489	0
6	D01	siksr2	34.6218	155228	288716	0																				6	D01	siksr2	34.6218	155228	288716	0
6	E01	sicnt	34.6218	286785	662489	0																				6	E01	sicnt	34.6218	286785	662489	0
6	F01	sicnt	34.6218	252140	651191	0																				6	F01	sicnt	34.6218	252140	651191	0
6	G01	sicnt	34.6218	189000	610285	0																				6	G01	sicnt	34.6218	189000	610285	0
6	H01	Background	34.6218	0	0	0																				6	H01	Background	34.6218	0	0	0
7	A01	Background	41.2892	0	0	0																				7	A01	Background	41.2892	0	0	0
7	B01	siksr2	41.2892	327691	308978	0																				7	B01	siksr2	41.2892	327691	308978	0
7	C01	siksr2	41.2892	119165	368442	0																				7	C01	siksr2	41.2892	119165	368442	0
7	D01	siksr2	41.2892	556175	345446	0																				7	D01	siksr2	41.2892	556175	345446	0
7	E01	sicnt	41.2892	637194	707264	0																				7	E01	sicnt	41.2892	637194	707264	0
7	F01	sicnt	41.2892	1.10392e+06	699137	0																				7	F01	sicnt	41.2892	1.10392e+06	699137	0
7	G01	sicnt	41.2892	735123	659413	0																				7	G01	sicnt	41.2892	735123	659413	0
7	H01	Background	41.2892	0	0	0																				7	H01	Background	41.2892	0	0	0
8	A01	Background	47.8842	0	0	0																				8	A01	Background	47.8842	0	0	0
8	B01	siksr2	47.8842	289484	282906	0																				8	B01	siksr2	47.8842	289484	282906	0
8	C01	siksr2	47.8842	112245	346706	0																				8	C01	siksr2	47.8842	112245	346706	0
8	D01	siksr2	47.8842	589472	318726	0																				8	D01	siksr2	47.8842	589472	318726	0
8	E01	sicnt	47.8842	597883	671597	0																				8	E01	sicnt	47.8842	597883	671597	0
8	F01	sicnt	47.8842	1.20708e+06	651770	0																				8	F01	sicnt	47.8842	1.20708e+06	651770	0
8	G01	sicnt	47.8842	706832	617159	0																				8	G01	sicnt	47.8842	706832	617159	0
8	H01	Background	47.8842	0	0	0																				8	H01	Background	47.8842	0	0	0
9	A01	Background	54.4762	0	0	0																				9	A01	Background	54.4762	0	0	0
9	B01	siksr2	54.4762	258290	281167	0																				9	B01	siksr2	54.4762	258290	281167	0
9	C01	siksr2	54.4762	110283	339191	0																				9	C01	siksr2	54.4762	110283	339191	0
9	D01	siksr2	54.4762	579502	304257	0																				9	D01	siksr2	54.4762	579502	304257	0
9	E01	sicnt	54.4762	559216	648475	0																				9	E01	sicnt	54.4762	559216	648475	0
9	F01	sicnt	54.4762	1.11772e+06	626228	0																				9	F01	sicnt	54.4762	1.11772e+06	626228	0
9	G01	sicnt	54.4762	639374	601877	0																				9	G01	sicnt	54.4762	639374	601877	0
9	H01	Background	54.4762	0	0	0																				9	H01	Background	54.4762	0	0	0
10	A01	Background	61.1506	0	0	0																				10	A01	Background	61.1506	0	0	0
10	B01	siksr2	61.1506	119938	276973	0																				10	B01	siksr2	61.1506	119938	276973	0
10	C01	siksr2	61.1506	108343	337727	0																				10	C01	siksr2	61.1506	108343	337727	0
10	D01	siksr2	61.1506	102426	305366	0																				10	D01	siksr2	61.1506	102426	305366	0
10	E01	sicnt	61.1506	220711	640744	0																				10	E01	sicnt	61.1506	220711	640744	0
10	F01	sicnt	61.1506	135628	620267	0																				10	F01	sicnt	61.1506	135628	620267	0
10	G01	sicnt	61.1506	90561.8	588694	0																				10	G01	sicnt	61.1506	90561.8	588694	0
10	H01	Background	61.1506	0	0	0																				10	H01	Background	61.1506	0	0	0
11	A01	Background	67.7458	0	0	0																				11	A01	Background	67.7458	0	0	0
11	B01	siksr2	67.7458	131415	267427	0																				11	B01	siksr2	67.7458	131415	267427	0
11	C01	siksr2	67.7458	103917	329253	0																				11	C01	siksr2	67.7458	103917	329253	0
11	D01	siksr2	67.7458	105953	292972	0																				11	D01	siksr2	67.7458	105953	292972	0
11	E01	sicnt	67.7458	209648	616937	0																				11	E01	sicnt	67.7458	209648	616937	0
11	F01	sicnt	67.7458	160290	593739	0																				11	F01	sicnt	67.7458	160290	593739	0
11	G01	sicnt	67.7458	98919.9	569519	0																				11	G01	sicnt	67.7458	98919.9	569519	0
11	H01	Background	67.7458	0	0	0																				11	H01	Background	67.7458	0	0	0
12	A01	Background	74.3457	0	0	0																				12	A01	Background	74.3457	0	0	0
12	B01	siksr2	74.3457	130665	264616	0																				12	B01	siksr2	74.3457	130665	264616	0
12	C01	siksr2	74.3457	101674	325314	0																				12	C01	siksr2	74.3457	101674	325314	0
12	D01	siksr2	74.3457	108135	290224	0																				12	D01	siksr2	74.3457	108135	290224	0
12	E01	sicnt	74.3457	210416	600219	0																				12	E01	sicnt	74.3457	210416	600219	0
12	F01	sicnt	74.3457	165226	579140	0																				12	F01	sicnt	74.3457	165226	579140	0
12	G01	sicnt	74.3457	94629	559367	0																				12	G01	sicnt	74.3457	94629	559367	0
12	H01	Background	74.3457	0	0	0																				12	H01	Background	74.3457	0	0	0

## Sheet: L-Normalized Rate4
Measurement	Well	Group	Time	OCR	ECAR	PER																				Measurement	Well	Group	Time	OCR	ECAR	PER
1	A01	Background	1.59014	0	0	0																				1	A01	Background	1.59014	0	0	0
1	B01	Control	1.59014	396854	229168	0																				1	B01	Control	1.59014	396854	229168	0
1	C01	Control	1.59014	414180	286057	0																				1	C01	Control	1.59014	414180	286057	0
1	D01	Control	1.59014	349658	222296	0																				1	D01	Control	1.59014	349658	222296	0
1	E01	si ksr2	1.59014	328108	222974	0																				1	E01	si ksr2	1.59014	328108	222974	0
1	F01	si ksr2	1.59014	317439	221773	0																				1	F01	si ksr2	1.59014	317439	221773	0
1	G01	si ksr2	1.59014	275553	170289	0																				1	G01	si ksr2	1.59014	275553	170289	0
1	H01	Background	1.59014	0	0	0																				1	H01	Background	1.59014	0	0	0
2	A01	Background	8.18525	0	0	0																				2	A01	Background	8.18525	0	0	0
2	B01	Control	8.18525	375252	219842	0																				2	B01	Control	8.18525	375252	219842	0
2	C01	Control	8.18525	388212	246191	0																				2	C01	Control	8.18525	388212	246191	0
2	D01	Control	8.18525	335409	208176	0																				2	D01	Control	8.18525	335409	208176	0
2	E01	si ksr2	8.18525	312825	206063	0																				2	E01	si ksr2	8.18525	312825	206063	0
2	F01	si ksr2	8.18525	301479	206627	0																				2	F01	si ksr2	8.18525	301479	206627	0
2	G01	si ksr2	8.18525	263133	166407	0																				2	G01	si ksr2	8.18525	263133	166407	0
2	H01	Background	8.18525	0	0	0																				2	H01	Background	8.18525	0	0	0
3	A01	Background	14.7808	0	0	0																				3	A01	Background	14.7808	0	0	0
3	B01	Control	14.7808	364792	234170	0																				3	B01	Control	14.7808	364792	234170	0
3	C01	Control	14.7808	375759	260922	0																				3	C01	Control	14.7808	375759	260922	0
3	D01	Control	14.7808	335590	201093	0																				3	D01	Control	14.7808	335590	201093	0
3	E01	si ksr2	14.7808	302983	216088	0																				3	E01	si ksr2	14.7808	302983	216088	0
3	F01	si ksr2	14.7808	297102	217559	0																				3	F01	si ksr2	14.7808	297102	217559	0
3	G01	si ksr2	14.7808	256958	171383	0																				3	G01	si ksr2	14.7808	256958	171383	0
3	H01	Background	14.7808	0	0	0																				3	H01	Background	14.7808	0	0	0
4	A01	Background	21.4546	0	0	0																				4	A01	Background	21.4546	0	0	0
4	B01	Control	21.4546	173757	402454	0																				4	B01	Control	21.4546	173757	402454	0
4	C01	Control	21.4546	107214	445126	0																				4	C01	Control	21.4546	107214	445126	0
4	D01	Control	21.4546	111892	377821	0																				4	D01	Control	21.4546	111892	377821	0
4	E01	si ksr2	21.4546	127026	379168	0																				4	E01	si ksr2	21.4546	127026	379168	0
4	F01	si ksr2	21.4546	111961	374453	0																				4	F01	si ksr2	21.4546	111961	374453	0
4	G01	si ksr2	21.4546	102431	304207	0																				4	G01	si ksr2	21.4546	102431	304207	0
4	H01	Background	21.4546	0	0	0																				4	H01	Background	21.4546	0	0	0
5	A01	Background	28.0554	0	0	0																				5	A01	Background	28.0554	0	0	0
5	B01	Control	28.0554	163948	444621	0																				5	B01	Control	28.0554	163948	444621	0
5	C01	Control	28.0554	97769.3	475200	0																				5	C01	Control	28.0554	97769.3	475200	0
5	D01	Control	28.0554	116679	388568	0																				5	D01	Control	28.0554	116679	388568	0
5	E01	si ksr2	28.0554	128516	386935	0																				5	E01	si ksr2	28.0554	128516	386935	0
5	F01	si ksr2	28.0554	113642	373460	0																				5	F01	si ksr2	28.0554	113642	373460	0
5	G01	si ksr2	28.0554	101304	328545	0																				5	G01	si ksr2	28.0554	101304	328545	0
5	H01	Background	28.0554	0	0	0																				5	H01	Background	28.0554	0	0	0
6	A01	Background	34.6543	0	0	0																				6	A01	Background	34.6543	0	0	0
6	B01	Control	34.6543	155868	449308	0																				6	B01	Control	34.6543	155868	449308	0
6	C01	Control	34.6543	90881	474417	0																				6	C01	Control	34.6543	90881	474417	0
6	D01	Control	34.6543	109983	389364	0																				6	D01	Control	34.6543	109983	389364	0
6	E01	si ksr2	34.6543	127849	390890	0																				6	E01	si ksr2	34.6543	127849	390890	0
6	F01	si ksr2	34.6543	110612	372497	0																				6	F01	si ksr2	34.6543	110612	372497	0
6	G01	si ksr2	34.6543	99179.4	327123	0																				6	G01	si ksr2	34.6543	99179.4	327123	0
6	H01	Background	34.6543	0	0	0																				6	H01	Background	34.6543	0	0	0
7	A01	Background	41.3326	0	0	0																				7	A01	Background	41.3326	0	0	0
7	B01	Control	41.3326	680184	407010	0																				7	B01	Control	41.3326	680184	407010	0
7	C01	Control	41.3326	894277	427768	0																				7	C01	Control	41.3326	894277	427768	0
7	D01	Control	41.3326	719925	342535	0																				7	D01	Control	41.3326	719925	342535	0
7	E01	si ksr2	41.3326	516497	366279	0																				7	E01	si ksr2	41.3326	516497	366279	0
7	F01	si ksr2	41.3326	561308	349590	0																				7	F01	si ksr2	41.3326	561308	349590	0
7	G01	si ksr2	41.3326	444960	296573	0																				7	G01	si ksr2	41.3326	444960	296573	0
7	H01	Background	41.3326	0	0	0																				7	H01	Background	41.3326	0	0	0
8	A01	Background	47.9345	0	0	0																				8	A01	Background	47.9345	0	0	0
8	B01	Control	47.9345	680324	380099	0																				8	B01	Control	47.9345	680324	380099	0
8	C01	Control	47.9345	878958	405219	0																				8	C01	Control	47.9345	878958	405219	0
8	D01	Control	47.9345	696691	323208	0																				8	D01	Control	47.9345	696691	323208	0
8	E01	si ksr2	47.9345	523770	335270	0																				8	E01	si ksr2	47.9345	523770	335270	0
8	F01	si ksr2	47.9345	559536	323527	0																				8	F01	si ksr2	47.9345	559536	323527	0
8	G01	si ksr2	47.9345	441847	287200	0																				8	G01	si ksr2	47.9345	441847	287200	0
8	H01	Background	47.9345	0	0	0																				8	H01	Background	47.9345	0	0	0
9	A01	Background	54.5345	0	0	0																				9	A01	Background	54.5345	0	0	0
9	B01	Control	54.5345	678793	377351	0																				9	B01	Control	54.5345	678793	377351	0
9	C01	Control	54.5345	876284	404045	0																				9	C01	Control	54.5345	876284	404045	0
9	D01	Control	54.5345	692730	325103	0																				9	D01	Control	54.5345	692730	325103	0
9	E01	si ksr2	54.5345	532798	332717	0																				9	E01	si ksr2	54.5345	532798	332717	0
9	F01	si ksr2	54.5345	554583	327929	0																				9	F01	si ksr2	54.5345	554583	327929	0
9	G01	si ksr2	54.5345	443610	289869	0																				9	G01	si ksr2	54.5345	443610	289869	0
9	H01	Background	54.5345	0	0	0																				9	H01	Background	54.5345	0	0	0
10	A01	Background	61.2122	0	0	0																				10	A01	Background	61.2122	0	0	0
10	B01	Control	61.2122	120115	403964	0																				10	B01	Control	61.2122	120115	403964	0
10	C01	Control	61.2122	50951.4	438378	0																				10	C01	Control	61.2122	50951.4	438378	0
10	D01	Control	61.2122	68953.8	354779	0																				10	D01	Control	61.2122	68953.8	354779	0
10	E01	si ksr2	61.2122	93865.1	361327	0																				10	E01	si ksr2	61.2122	93865.1	361327	0
10	F01	si ksr2	61.2122	72692.9	366851	0																				10	F01	si ksr2	61.2122	72692.9	366851	0
10	G01	si ksr2	61.2122	69847.4	306748	0																				10	G01	si ksr2	61.2122	69847.4	306748	0
10	H01	Background	61.2122	0	0	0																				10	H01	Background	61.2122	0	0	0
11	A01	Background	67.8182	0	0	0																				11	A01	Background	67.8182	0	0	0
11	B01	Control	67.8182	124554	402899	0																				11	B01	Control	67.8182	124554	402899	0
11	C01	Control	67.8182	59560.8	432150	0																				11	C01	Control	67.8182	59560.8	432150	0
11	D01	Control	67.8182	80149.8	351087	0																				11	D01	Control	67.8182	80149.8	351087	0
11	E01	si ksr2	67.8182	98566.5	347201	0																				11	E01	si ksr2	67.8182	98566.5	347201	0
11	F01	si ksr2	67.8182	82325.1	352080	0																				11	F01	si ksr2	67.8182	82325.1	352080	0
11	G01	si ksr2	67.8182	72724.7	307719	0																				11	G01	si ksr2	67.8182	72724.7	307719	0
11	H01	Background	67.8182	0	0	0																				11	H01	Background	67.8182	0	0	0
12	A01	Background	74.4229	0	0	0																				12	A01	Background	74.4229	0	0	0
12	B01	Control	74.4229	126300	406500	0																				12	B01	Control	74.4229	126300	406500	0
12	C01	Control	74.4229	57408.3	431762	0																				12	C01	Control	74.4229	57408.3	431762	0
12	D01	Control	74.4229	82487.6	355250	0																				12	D01	Control	74.4229	82487.6	355250	0
12	E01	si ksr2	74.4229	99718.5	358912	0																				12	E01	si ksr2	74.4229	99718.5	358912	0
12	F01	si ksr2	74.4229	79995.9	350320	0																				12	F01	si ksr2	74.4229	79995.9	350320	0
12	G01	si ksr2	74.4229	77718.7	303707	0																				12	G01	si ksr2	74.4229	77718.7	303707	0
12	H01	Background	74.4229	0	0	0																				12	H01	Background	74.4229	0	0	0

## Sheet: L-Normalized Rate3
Measurement	Well	Group	Time	OCR	ECAR	PER																				Measurement	Well	Group	Time	OCR	ECAR	PER
1	A01	Background	1.58991	0	0	0																				1	A01	Background	1.58991	0	0	0
1	B01	siCNT	1.58991	348948	307087	0																				1	B01	siCNT	1.58991	348948	307087	0
1	C01	siCNT	1.58991	341167	286869	0																				1	C01	siCNT	1.58991	341167	286869	0
1	D01	siPJA2	1.58991	408944	306513	0																				1	D01	siPJA2	1.58991	408944	306513	0
1	E01	siPJA2	1.58991	602908	317251	0																				1	E01	siPJA2	1.58991	602908	317251	0
1	F01	siPJA2 AMPK Inhib.	1.58991	347683	284875	0																				1	F01	siPJA2 AMPK Inhib.	1.58991	347683	284875	0
1	G01	siPJA2 AMPK Inhib.	1.58991	318212	235608	0																				1	G01	siPJA2 AMPK Inhib.	1.58991	318212	235608	0
1	H01	Background	1.58991	0	0	0																				1	H01	Background	1.58991	0	0	0
2	A01	Background	8.17534	0	0	0																				2	A01	Background	8.17534	0	0	0
2	B01	siCNT	8.17534	305333	261654	0																				2	B01	siCNT	8.17534	305333	261654	0
2	C01	siCNT	8.17534	309465	254280	0																				2	C01	siCNT	8.17534	309465	254280	0
2	D01	siPJA2	8.17534	378127	271666	0																				2	D01	siPJA2	8.17534	378127	271666	0
2	E01	siPJA2	8.17534	550518	323252	0																				2	E01	siPJA2	8.17534	550518	323252	0
2	F01	siPJA2 AMPK Inhib.	8.17534	335568	273526	0																				2	F01	siPJA2 AMPK Inhib.	8.17534	335568	273526	0
2	G01	siPJA2 AMPK Inhib.	8.17534	302757	232146	0																				2	G01	siPJA2 AMPK Inhib.	8.17534	302757	232146	0
2	H01	Background	8.17534	0	0	0																				2	H01	Background	8.17534	0	0	0
3	A01	Background	14.7624	0	0	0																				3	A01	Background	14.7624	0	0	0
3	B01	siCNT	14.7624	289223	269561	0																				3	B01	siCNT	14.7624	289223	269561	0
3	C01	siCNT	14.7624	296608	250354	0																				3	C01	siCNT	14.7624	296608	250354	0
3	D01	siPJA2	14.7624	370380	267295	0																				3	D01	siPJA2	14.7624	370380	267295	0
3	E01	siPJA2	14.7624	536103	319303	0																				3	E01	siPJA2	14.7624	536103	319303	0
3	F01	siPJA2 AMPK Inhib.	14.7624	336915	267215	0																				3	F01	siPJA2 AMPK Inhib.	14.7624	336915	267215	0
3	G01	siPJA2 AMPK Inhib.	14.7624	301352	227992	0																				3	G01	siPJA2 AMPK Inhib.	14.7624	301352	227992	0
3	H01	Background	14.7624	0	0	0																				3	H01	Background	14.7624	0	0	0
4	A01	Background	21.4306	0	0	0																				4	A01	Background	21.4306	0	0	0
4	B01	siCNT	21.4306	150513	324393	0																				4	B01	siCNT	21.4306	150513	324393	0
4	C01	siCNT	21.4306	153115	304685	0																				4	C01	siCNT	21.4306	153115	304685	0
4	D01	siPJA2	21.4306	193266	312115	0																				4	D01	siPJA2	21.4306	193266	312115	0
4	E01	siPJA2	21.4306	278170	386134	0																				4	E01	siPJA2	21.4306	278170	386134	0
4	F01	siPJA2 AMPK Inhib.	21.4306	164493	289851	0																				4	F01	siPJA2 AMPK Inhib.	21.4306	164493	289851	0
4	G01	siPJA2 AMPK Inhib.	21.4306	147193	254817	0																				4	G01	siPJA2 AMPK Inhib.	21.4306	147193	254817	0
4	H01	Background	21.4306	0	0	0																				4	H01	Background	21.4306	0	0	0
5	A01	Background	28.0254	0	0	0																				5	A01	Background	28.0254	0	0	0
5	B01	siCNT	28.0254	147145	335777	0																				5	B01	siCNT	28.0254	147145	335777	0
5	C01	siCNT	28.0254	151485	314148	0																				5	C01	siCNT	28.0254	151485	314148	0
5	D01	siPJA2	28.0254	180587	331950	0																				5	D01	siPJA2	28.0254	180587	331950	0
5	E01	siPJA2	28.0254	249482	378416	0																				5	E01	siPJA2	28.0254	249482	378416	0
5	F01	siPJA2 AMPK Inhib.	28.0254	171846	288178	0																				5	F01	siPJA2 AMPK Inhib.	28.0254	171846	288178	0
5	G01	siPJA2 AMPK Inhib.	28.0254	150370	271395	0																				5	G01	siPJA2 AMPK Inhib.	28.0254	150370	271395	0
5	H01	Background	28.0254	0	0	0																				5	H01	Background	28.0254	0	0	0
6	A01	Background	34.6164	0	0	0																				6	A01	Background	34.6164	0	0	0
6	B01	siCNT	34.6164	150530	343343	0																				6	B01	siCNT	34.6164	150530	343343	0
6	C01	siCNT	34.6164	153836	323483	0																				6	C01	siCNT	34.6164	153836	323483	0
6	D01	siPJA2	34.6164	180766	338224	0																				6	D01	siPJA2	34.6164	180766	338224	0
6	E01	siPJA2	34.6164	242233	386397	0																				6	E01	siPJA2	34.6164	242233	386397	0
6	F01	siPJA2 AMPK Inhib.	34.6164	176759	292780	0																				6	F01	siPJA2 AMPK Inhib.	34.6164	176759	292780	0
6	G01	siPJA2 AMPK Inhib.	34.6164	153447	274907	0																				6	G01	siPJA2 AMPK Inhib.	34.6164	153447	274907	0
6	H01	Background	34.6164	0	0	0																				6	H01	Background	34.6164	0	0	0
7	A01	Background	41.2906	0	0	0																				7	A01	Background	41.2906	0	0	0
7	B01	siCNT	41.2906	408498	324796	0																				7	B01	siCNT	41.2906	408498	324796	0
7	C01	siCNT	41.2906	383169	308617	0																				7	C01	siCNT	41.2906	383169	308617	0
7	D01	siPJA2	41.2906	581310	322539	0																				7	D01	siPJA2	41.2906	581310	322539	0
7	E01	siPJA2	41.2906	1.05818e+06	403119	0																				7	E01	siPJA2	41.2906	1.05818e+06	403119	0
7	F01	siPJA2 AMPK Inhib.	41.2906	621710	297154	0																				7	F01	siPJA2 AMPK Inhib.	41.2906	621710	297154	0
7	G01	siPJA2 AMPK Inhib.	41.2906	527038	260575	0																				7	G01	siPJA2 AMPK Inhib.	41.2906	527038	260575	0
7	H01	Background	41.2906	0	0	0																				7	H01	Background	41.2906	0	0	0
8	A01	Background	47.8903	0	0	0																				8	A01	Background	47.8903	0	0	0
8	B01	siCNT	47.8903	397404	321126	0																				8	B01	siCNT	47.8903	397404	321126	0
8	C01	siCNT	47.8903	387465	303093	0																				8	C01	siCNT	47.8903	387465	303093	0
8	D01	siPJA2	47.8903	591276	326368	0																				8	D01	siPJA2	47.8903	591276	326368	0
8	E01	siPJA2	47.8903	1.04762e+06	383359	0																				8	E01	siPJA2	47.8903	1.04762e+06	383359	0
8	F01	siPJA2 AMPK Inhib.	47.8903	633932	285397	0																				8	F01	siPJA2 AMPK Inhib.	47.8903	633932	285397	0
8	G01	siPJA2 AMPK Inhib.	47.8903	548893	266363	0																				8	G01	siPJA2 AMPK Inhib.	47.8903	548893	266363	0
8	H01	Background	47.8903	0	0	0																				8	H01	Background	47.8903	0	0	0
9	A01	Background	54.4864	0	0	0																				9	A01	Background	54.4864	0	0	0
9	B01	siCNT	54.4864	383082	320870	0																				9	B01	siCNT	54.4864	383082	320870	0
9	C01	siCNT	54.4864	372687	301309	0																				9	C01	siCNT	54.4864	372687	301309	0
9	D01	siPJA2	54.4864	578402	329222	0																				9	D01	siPJA2	54.4864	578402	329222	0
9	E01	siPJA2	54.4864	1.01843e+06	377739	0																				9	E01	siPJA2	54.4864	1.01843e+06	377739	0
9	F01	siPJA2 AMPK Inhib.	54.4864	605898	283875	0																				9	F01	siPJA2 AMPK Inhib.	54.4864	605898	283875	0
9	G01	siPJA2 AMPK Inhib.	54.4864	523255	269970	0																				9	G01	siPJA2 AMPK Inhib.	54.4864	523255	269970	0
9	H01	Background	54.4864	0	0	0																				9	H01	Background	54.4864	0	0	0
10	A01	Background	61.1612	0	0	0																				10	A01	Background	61.1612	0	0	0
10	B01	siCNT	61.1612	107322	301622	0																				10	B01	siCNT	61.1612	107322	301622	0
10	C01	siCNT	61.1612	116247	291290	0																				10	C01	siCNT	61.1612	116247	291290	0
10	D01	siPJA2	61.1612	121909	311358	0																				10	D01	siPJA2	61.1612	121909	311358	0
10	E01	siPJA2	61.1612	87682	368556	0																				10	E01	siPJA2	61.1612	87682	368556	0
10	F01	siPJA2 AMPK Inhib.	61.1612	109173	274808	0																				10	F01	siPJA2 AMPK Inhib.	61.1612	109173	274808	0
10	G01	siPJA2 AMPK Inhib.	61.1612	90708.7	251957	0																				10	G01	siPJA2 AMPK Inhib.	61.1612	90708.7	251957	0
10	H01	Background	61.1612	0	0	0																				10	H01	Background	61.1612	0	0	0
11	A01	Background	67.7624	0	0	0																				11	A01	Background	67.7624	0	0	0
11	B01	siCNT	67.7624	106205	299022	0																				11	B01	siCNT	67.7624	106205	299022	0
11	C01	siCNT	67.7624	117914	280669	0																				11	C01	siCNT	67.7624	117914	280669	0
11	D01	siPJA2	67.7624	128603	302231	0																				11	D01	siPJA2	67.7624	128603	302231	0
11	E01	siPJA2	67.7624	152129	353611	0																				11	E01	siPJA2	67.7624	152129	353611	0
11	F01	siPJA2 AMPK Inhib.	67.7624	112874	265617	0																				11	F01	siPJA2 AMPK Inhib.	67.7624	112874	265617	0
11	G01	siPJA2 AMPK Inhib.	67.7624	100438	249629	0																				11	G01	siPJA2 AMPK Inhib.	67.7624	100438	249629	0
11	H01	Background	67.7624	0	0	0																				11	H01	Background	67.7624	0	0	0
12	A01	Background	74.3607	0	0	0																				12	A01	Background	74.3607	0	0	0
12	B01	siCNT	74.3607	102625	294339	0																				12	B01	siCNT	74.3607	102625	294339	0
12	C01	siCNT	74.3607	110409	278550	0																				12	C01	siCNT	74.3607	110409	278550	0
12	D01	siPJA2	74.3607	122837	299212	0																				12	D01	siPJA2	74.3607	122837	299212	0
12	E01	siPJA2	74.3607	159086	352305	0																				12	E01	siPJA2	74.3607	159086	352305	0
12	F01	siPJA2 AMPK Inhib.	74.3607	113669	265373	0																				12	F01	siPJA2 AMPK Inhib.	74.3607	113669	265373	0
12	G01	siPJA2 AMPK Inhib.	74.3607	94294.3	254227	0																				12	G01	siPJA2 AMPK Inhib.	74.3607	94294.3	254227	0
12	H01	Background	74.3607	0	0	0																				12	H01	Background	74.3607	0	0	0

## Sheet: L-Normalized Rate2
Measurement	Well	Group	Time	OCR	ECAR	PER																				Measurement	Well	Group	Time	OCR	ECAR	PER
1	A01	Background	1.59116	0	0	0																				1	A01	Background	1.59116	0	0	0
1	B01	siCNT	1.59116	241135	301533	0																				1	B01	siCNT	1.59116	241135	301533	0
1	C01	siCNT	1.59116	311307	258494	0																				1	C01	siCNT	1.59116	311307	258494	0
1	D01	siPJA2	1.59116	415336	252356	0																				1	D01	siPJA2	1.59116	415336	252356	0
1	E01	siPJA2	1.59116	406322	227937	0																				1	E01	siPJA2	1.59116	406322	227937	0
1	F01	siPJA2 AMPK inhib.	1.59116	367433	259447	0																				1	F01	siPJA2 AMPK inhib.	1.59116	367433	259447	0
1	G01	siPJA2 AMPK inhib.	1.59116	353969	230698	0																				1	G01	siPJA2 AMPK inhib.	1.59116	353969	230698	0
1	H01	Background	1.59116	0	0	0																				1	H01	Background	1.59116	0	0	0
2	A01	Background	8.17941	0	0	0																				2	A01	Background	8.17941	0	0	0
2	B01	siCNT	8.17941	236473	273945	0																				2	B01	siCNT	8.17941	236473	273945	0
2	C01	siCNT	8.17941	298988	252151	0																				2	C01	siCNT	8.17941	298988	252151	0
2	D01	siPJA2	8.17941	415641	241550	0																				2	D01	siPJA2	8.17941	415641	241550	0
2	E01	siPJA2	8.17941	408383	219289	0																				2	E01	siPJA2	8.17941	408383	219289	0
2	F01	siPJA2 AMPK inhib.	8.17941	359057	238362	0																				2	F01	siPJA2 AMPK inhib.	8.17941	359057	238362	0
2	G01	siPJA2 AMPK inhib.	8.17941	330567	211390	0																				2	G01	siPJA2 AMPK inhib.	8.17941	330567	211390	0
2	H01	Background	8.17941	0	0	0																				2	H01	Background	8.17941	0	0	0
3	A01	Background	14.7692	0	0	0																				3	A01	Background	14.7692	0	0	0
3	B01	siCNT	14.7692	227125	271417	0																				3	B01	siCNT	14.7692	227125	271417	0
3	C01	siCNT	14.7692	279068	251809	0																				3	C01	siCNT	14.7692	279068	251809	0
3	D01	siPJA2	14.7692	414251	236955	0																				3	D01	siPJA2	14.7692	414251	236955	0
3	E01	siPJA2	14.7692	408760	213430	0																				3	E01	siPJA2	14.7692	408760	213430	0
3	F01	siPJA2 AMPK inhib.	14.7692	354513	236418	0																				3	F01	siPJA2 AMPK inhib.	14.7692	354513	236418	0
3	G01	siPJA2 AMPK inhib.	14.7692	306862	211050	0																				3	G01	siPJA2 AMPK inhib.	14.7692	306862	211050	0
3	H01	Background	14.7692	0	0	0																				3	H01	Background	14.7692	0	0	0
4	A01	Background	21.437	0	0	0																				4	A01	Background	21.437	0	0	0
4	B01	siCNT	21.437	79414.4	305797	0																				4	B01	siCNT	21.437	79414.4	305797	0
4	C01	siCNT	21.437	137695	270574	0																				4	C01	siCNT	21.437	137695	270574	0
4	D01	siPJA2	21.437	174627	251468	0																				4	D01	siPJA2	21.437	174627	251468	0
4	E01	siPJA2	21.437	176813	241798	0																				4	E01	siPJA2	21.437	176813	241798	0
4	F01	siPJA2 AMPK inhib.	21.437	163090	252515	0																				4	F01	siPJA2 AMPK inhib.	21.437	163090	252515	0
4	G01	siPJA2 AMPK inhib.	21.437	143255	228720	0																				4	G01	siPJA2 AMPK inhib.	21.437	143255	228720	0
4	H01	Background	21.437	0	0	0																				4	H01	Background	21.437	0	0	0
5	A01	Background	28.0298	0	0	0																				5	A01	Background	28.0298	0	0	0
5	B01	siCNT	28.0298	76621.9	340820	0																				5	B01	siCNT	28.0298	76621.9	340820	0
5	C01	siCNT	28.0298	131251	290774	0																				5	C01	siCNT	28.0298	131251	290774	0
5	D01	siPJA2	28.0298	176175	280738	0																				5	D01	siPJA2	28.0298	176175	280738	0
5	E01	siPJA2	28.0298	176905	260930	0																				5	E01	siPJA2	28.0298	176905	260930	0
5	F01	siPJA2 AMPK inhib.	28.0298	165033	272157	0																				5	F01	siPJA2 AMPK inhib.	28.0298	165033	272157	0
5	G01	siPJA2 AMPK inhib.	28.0298	145328	249177	0																				5	G01	siPJA2 AMPK inhib.	28.0298	145328	249177	0
5	H01	Background	28.0298	0	0	0																				5	H01	Background	28.0298	0	0	0
6	A01	Background	34.6218	0	0	0																				6	A01	Background	34.6218	0	0	0
6	B01	siCNT	34.6218	74035.1	356140	0																				6	B01	siCNT	34.6218	74035.1	356140	0
6	C01	siCNT	34.6218	130787	303055	0																				6	C01	siCNT	34.6218	130787	303055	0
6	D01	siPJA2	34.6218	177221	292173	0																				6	D01	siPJA2	34.6218	177221	292173	0
6	E01	siPJA2	34.6218	177477	273302	0																				6	E01	siPJA2	34.6218	177477	273302	0
6	F01	siPJA2 AMPK inhib.	34.6218	164662	285875	0																				6	F01	siPJA2 AMPK inhib.	34.6218	164662	285875	0
6	G01	siPJA2 AMPK inhib.	34.6218	146757	262929	0																				6	G01	siPJA2 AMPK inhib.	34.6218	146757	262929	0
6	H01	Background	34.6218	0	0	0																				6	H01	Background	34.6218	0	0	0
7	A01	Background	41.2937	0	0	0																				7	A01	Background	41.2937	0	0	0
7	B01	siCNT	41.2937	325883	346675	0																				7	B01	siCNT	41.2937	325883	346675	0
7	C01	siCNT	41.2937	259056	297349	0																				7	C01	siCNT	41.2937	259056	297349	0
7	D01	siPJA2	41.2937	657620	309707	0																				7	D01	siPJA2	41.2937	657620	309707	0
7	E01	siPJA2	41.2937	700983	289581	0																				7	E01	siPJA2	41.2937	700983	289581	0
7	F01	siPJA2 AMPK inhib.	41.2937	469260	303475	0																				7	F01	siPJA2 AMPK inhib.	41.2937	469260	303475	0
7	G01	siPJA2 AMPK inhib.	41.2937	570124	275274	0																				7	G01	siPJA2 AMPK inhib.	41.2937	570124	275274	0
7	H01	Background	41.2937	0	0	0																				7	H01	Background	41.2937	0	0	0
8	A01	Background	47.8927	0	0	0																				8	A01	Background	47.8927	0	0	0
8	B01	siCNT	47.8927	329741	343024	0																				8	B01	siCNT	47.8927	329741	343024	0
8	C01	siCNT	47.8927	236896	286534	0																				8	C01	siCNT	47.8927	236896	286534	0
8	D01	siPJA2	47.8927	688062	301011	0																				8	D01	siPJA2	47.8927	688062	301011	0
8	E01	siPJA2	47.8927	734768	280921	0																				8	E01	siPJA2	47.8927	734768	280921	0
8	F01	siPJA2 AMPK inhib.	47.8927	449502	294092	0																				8	F01	siPJA2 AMPK inhib.	47.8927	449502	294092	0
8	G01	siPJA2 AMPK inhib.	47.8927	593706	269945	0																				8	G01	siPJA2 AMPK inhib.	47.8927	593706	269945	0
8	H01	Background	47.8927	0	0	0																				8	H01	Background	47.8927	0	0	0
9	A01	Background	54.4871	0	0	0																				9	A01	Background	54.4871	0	0	0
9	B01	siCNT	54.4871	300351	341558	0																				9	B01	siCNT	54.4871	300351	341558	0
9	C01	siCNT	54.4871	212230	282462	0																				9	C01	siCNT	54.4871	212230	282462	0
9	D01	siPJA2	54.4871	657112	301758	0																				9	D01	siPJA2	54.4871	657112	301758	0
9	E01	siPJA2	54.4871	708546	280594	0																				9	E01	siPJA2	54.4871	708546	280594	0
9	F01	siPJA2 AMPK inhib.	54.4871	418988	294689	0																				9	F01	siPJA2 AMPK inhib.	54.4871	418988	294689	0
9	G01	siPJA2 AMPK inhib.	54.4871	565366	269783	0																				9	G01	siPJA2 AMPK inhib.	54.4871	565366	269783	0
9	H01	Background	54.4871	0	0	0																				9	H01	Background	54.4871	0	0	0
10	A01	Background	61.1613	0	0	0																				10	A01	Background	61.1613	0	0	0
10	B01	siCNT	61.1613	22332.6	327167	0																				10	B01	siCNT	61.1613	22332.6	327167	0
10	C01	siCNT	61.1613	89822.4	278660	0																				10	C01	siCNT	61.1613	89822.4	278660	0
10	D01	siPJA2	61.1613	111291	294917	0																				10	D01	siPJA2	61.1613	111291	294917	0
10	E01	siPJA2	61.1613	116709	275027	0																				10	E01	siPJA2	61.1613	116709	275027	0
10	F01	siPJA2 AMPK inhib.	61.1613	96080.8	286318	0																				10	F01	siPJA2 AMPK inhib.	61.1613	96080.8	286318	0
10	G01	siPJA2 AMPK inhib.	61.1613	91003.9	256945	0																				10	G01	siPJA2 AMPK inhib.	61.1613	91003.9	256945	0
10	H01	Background	61.1613	0	0	0																				10	H01	Background	61.1613	0	0	0
11	A01	Background	67.7628	0	0	0																				11	A01	Background	67.7628	0	0	0
11	B01	siCNT	67.7628	26863.3	326008	0																				11	B01	siCNT	67.7628	26863.3	326008	0
11	C01	siCNT	67.7628	92134.3	269618	0																				11	C01	siCNT	67.7628	92134.3	269618	0
11	D01	siPJA2	67.7628	121753	287213	0																				11	D01	siPJA2	67.7628	121753	287213	0
11	E01	siPJA2	67.7628	125588	266204	0																				11	E01	siPJA2	67.7628	125588	266204	0
11	F01	siPJA2 AMPK inhib.	67.7628	105268	283468	0																				11	F01	siPJA2 AMPK inhib.	67.7628	105268	283468	0
11	G01	siPJA2 AMPK inhib.	67.7628	99653.9	253075	0																				11	G01	siPJA2 AMPK inhib.	67.7628	99653.9	253075	0
11	H01	Background	67.7628	0	0	0																				11	H01	Background	67.7628	0	0	0
12	A01	Background	74.359	0	0	0																				12	A01	Background	74.359	0	0	0
12	B01	siCNT	74.359	26617.5	326414	0																				12	B01	siCNT	74.359	26617.5	326414	0
12	C01	siCNT	74.359	86431.9	268885	0																				12	C01	siCNT	74.359	86431.9	268885	0
12	D01	siPJA2	74.359	119053	287542	0																				12	D01	siPJA2	74.359	119053	287542	0
12	E01	siPJA2	74.359	126379	267181	0																				12	E01	siPJA2	74.359	126379	267181	0
12	F01	siPJA2 AMPK inhib.	74.359	102783	285785	0																				12	F01	siPJA2 AMPK inhib.	74.359	102783	285785	0
12	G01	siPJA2 AMPK inhib.	74.359	98549.3	259717	0																				12	G01	siPJA2 AMPK inhib.	74.359	98549.3	259717	0
12	H01	Background	74.359	0	0	0																				12	H01	Background	74.359	0	0	0

## Sheet: L-Normalized Rate1
Measurement	Well	Group	Time	OCR	ECAR	PER																				Measurement	Well	Group	Time	OCR	ECAR	PER
1	A01	Background	1.59834	0	0	0																				1	A01	Background	1.59834	0	0	0
1	B01	bsa control doppio sirna	1.59834	576559	35333.3	0																				1	B01	bsa control doppio sirna	1.59834	576559	35333.3	0
1	C01	bsa control doppio sirna	1.59834	432639	40738.7	0																				1	C01	bsa control doppio sirna	1.59834	432639	40738.7	0
1	D01	palmitato doppio sirna	1.59834	601710	75299.1	0																				1	D01	palmitato doppio sirna	1.59834	601710	75299.1	0
1	E01	palmitato doppio sirna	1.59834	451041	67063.7	0																				1	E01	palmitato doppio sirna	1.59834	451041	67063.7	0
1	F01	bsa control eto doppio sirna	1.59834	416161	24166.8	0																				1	F01	bsa control eto doppio sirna	1.59834	416161	24166.8	0
1	G01	bsa control eto doppio sirna	1.59834	494200	39852.5	0																				1	G01	bsa control eto doppio sirna	1.59834	494200	39852.5	0
1	H01	Background	1.59834	0	0	0																				1	H01	Background	1.59834	0	0	0
2	A01	Background	8.18786	0	0	0																				2	A01	Background	8.18786	0	0	0
2	B01	bsa control doppio sirna	8.18786	534536	48176.4	0																				2	B01	bsa control doppio sirna	8.18786	534536	48176.4	0
2	C01	bsa control doppio sirna	8.18786	406034	62609	0																				2	C01	bsa control doppio sirna	8.18786	406034	62609	0
2	D01	palmitato doppio sirna	8.18786	491134	84708.3	0																				2	D01	palmitato doppio sirna	8.18786	491134	84708.3	0
2	E01	palmitato doppio sirna	8.18786	575323	264456	0																				2	E01	palmitato doppio sirna	8.18786	575323	264456	0
2	F01	bsa control eto doppio sirna	8.18786	387660	41828.6	0																				2	F01	bsa control eto doppio sirna	8.18786	387660	41828.6	0
2	G01	bsa control eto doppio sirna	8.18786	476695	54134.7	0																				2	G01	bsa control eto doppio sirna	8.18786	476695	54134.7	0
2	H01	Background	8.18786	0	0	0																				2	H01	Background	8.18786	0	0	0
3	A01	Background	14.7797	0	0	0																				3	A01	Background	14.7797	0	0	0
3	B01	bsa control doppio sirna	14.7797	508090	62203.1	0																				3	B01	bsa control doppio sirna	14.7797	508090	62203.1	0
3	C01	bsa control doppio sirna	14.7797	386099	80225.6	0																				3	C01	bsa control doppio sirna	14.7797	386099	80225.6	0
3	D01	palmitato doppio sirna	14.7797	425686	110931	0																				3	D01	palmitato doppio sirna	14.7797	425686	110931	0
3	E01	palmitato doppio sirna	14.7797	487998	96854.4	0																				3	E01	palmitato doppio sirna	14.7797	487998	96854.4	0
3	F01	bsa control eto doppio sirna	14.7797	354825	54170.7	0																				3	F01	bsa control eto doppio sirna	14.7797	354825	54170.7	0
3	G01	bsa control eto doppio sirna	14.7797	463586	74247.7	0																				3	G01	bsa control eto doppio sirna	14.7797	463586	74247.7	0
3	H01	Background	14.7797	0	0	0																				3	H01	Background	14.7797	0	0	0
4	A01	Background	21.4515	0	0	0																				4	A01	Background	21.4515	0	0	0
4	B01	bsa control doppio sirna	21.4515	314253	275546	0																				4	B01	bsa control doppio sirna	21.4515	314253	275546	0
4	C01	bsa control doppio sirna	21.4515	237101	265300	0																				4	C01	bsa control doppio sirna	21.4515	237101	265300	0
4	D01	palmitato doppio sirna	21.4515	284665	276603	0																				4	D01	palmitato doppio sirna	21.4515	284665	276603	0
4	E01	palmitato doppio sirna	21.4515	353553	307414	0																				4	E01	palmitato doppio sirna	21.4515	353553	307414	0
4	F01	bsa control eto doppio sirna	21.4515	199268	283955	0																				4	F01	bsa control eto doppio sirna	21.4515	199268	283955	0
4	G01	bsa control eto doppio sirna	21.4515	268868	372354	0																				4	G01	bsa control eto doppio sirna	21.4515	268868	372354	0
4	H01	Background	21.4515	0	0	0																				4	H01	Background	21.4515	0	0	0
5	A01	Background	28.0501	0	0	0																				5	A01	Background	28.0501	0	0	0
5	B01	bsa control doppio sirna	28.0501	258922	255812	0																				5	B01	bsa control doppio sirna	28.0501	258922	255812	0
5	C01	bsa control doppio sirna	28.0501	196940	264609	0																				5	C01	bsa control doppio sirna	28.0501	196940	264609	0
5	D01	palmitato doppio sirna	28.0501	239349	278593	0																				5	D01	palmitato doppio sirna	28.0501	239349	278593	0
5	E01	palmitato doppio sirna	28.0501	298301	291910	0																				5	E01	palmitato doppio sirna	28.0501	298301	291910	0
5	F01	bsa control eto doppio sirna	28.0501	165051	260104	0																				5	F01	bsa control eto doppio sirna	28.0501	165051	260104	0
5	G01	bsa control eto doppio sirna	28.0501	224476	301453	0																				5	G01	bsa control eto doppio sirna	28.0501	224476	301453	0
5	H01	Background	28.0501	0	0	0																				5	H01	Background	28.0501	0	0	0
6	A01	Background	34.6524	0	0	0																				6	A01	Background	34.6524	0	0	0
6	B01	bsa control doppio sirna	34.6524	233432	253399	0																				6	B01	bsa control doppio sirna	34.6524	233432	253399	0
6	C01	bsa control doppio sirna	34.6524	180327	263927	0																				6	C01	bsa control doppio sirna	34.6524	180327	263927	0
6	D01	palmitato doppio sirna	34.6524	210092	280656	0																				6	D01	palmitato doppio sirna	34.6524	210092	280656	0
6	E01	palmitato doppio sirna	34.6524	268081	281409	0																				6	E01	palmitato doppio sirna	34.6524	268081	281409	0
6	F01	bsa control eto doppio sirna	34.6524	155436	248467	0																				6	F01	bsa control eto doppio sirna	34.6524	155436	248467	0
6	G01	bsa control eto doppio sirna	34.6524	210368	274214	0																				6	G01	bsa control eto doppio sirna	34.6524	210368	274214	0
6	H01	Background	34.6524	0	0	0																				6	H01	Background	34.6524	0	0	0
7	A01	Background	41.3243	0	0	0																				7	A01	Background	41.3243	0	0	0
7	B01	bsa control doppio sirna	41.3243	674728	467798	0																				7	B01	bsa control doppio sirna	41.3243	674728	467798	0
7	C01	bsa control doppio sirna	41.3243	401104	504098	0																				7	C01	bsa control doppio sirna	41.3243	401104	504098	0
7	D01	palmitato doppio sirna	41.3243	409668	493307	0																				7	D01	palmitato doppio sirna	41.3243	409668	493307	0
7	E01	palmitato doppio sirna	41.3243	405506	473979	0																				7	E01	palmitato doppio sirna	41.3243	405506	473979	0
7	F01	bsa control eto doppio sirna	41.3243	423524	438872	0																				7	F01	bsa control eto doppio sirna	41.3243	423524	438872	0
7	G01	bsa control eto doppio sirna	41.3243	540400	488914	0																				7	G01	bsa control eto doppio sirna	41.3243	540400	488914	0
7	H01	Background	41.3243	0	0	0																				7	H01	Background	41.3243	0	0	0
8	A01	Background	47.9218	0	0	0																				8	A01	Background	47.9218	0	0	0
8	B01	bsa control doppio sirna	47.9218	538715	403246	0																				8	B01	bsa control doppio sirna	47.9218	538715	403246	0
8	C01	bsa control doppio sirna	47.9218	338316	465277	0																				8	C01	bsa control doppio sirna	47.9218	338316	465277	0
8	D01	palmitato doppio sirna	47.9218	337238	431703	0																				8	D01	palmitato doppio sirna	47.9218	337238	431703	0
8	E01	palmitato doppio sirna	47.9218	356692	421430	0																				8	E01	palmitato doppio sirna	47.9218	356692	421430	0
8	F01	bsa control eto doppio sirna	47.9218	355514	383429	0																				8	F01	bsa control eto doppio sirna	47.9218	355514	383429	0
8	G01	bsa control eto doppio sirna	47.9218	499773	444579	0																				8	G01	bsa control eto doppio sirna	47.9218	499773	444579	0
8	H01	Background	47.9218	0	0	0																				8	H01	Background	47.9218	0	0	0
9	A01	Background	54.5296	0	0	0																				9	A01	Background	54.5296	0	0	0
9	B01	bsa control doppio sirna	54.5296	483748	383243	0																				9	B01	bsa control doppio sirna	54.5296	483748	383243	0
9	C01	bsa control doppio sirna	54.5296	313403	441109	0																				9	C01	bsa control doppio sirna	54.5296	313403	441109	0
9	D01	palmitato doppio sirna	54.5296	317710	422009	0																				9	D01	palmitato doppio sirna	54.5296	317710	422009	0
9	E01	palmitato doppio sirna	54.5296	331753	407349	0																				9	E01	palmitato doppio sirna	54.5296	331753	407349	0
9	F01	bsa control eto doppio sirna	54.5296	318003	358581	0																				9	F01	bsa control eto doppio sirna	54.5296	318003	358581	0
9	G01	bsa control eto doppio sirna	54.5296	460171	415022	0																				9	G01	bsa control eto doppio sirna	54.5296	460171	415022	0
9	H01	Background	54.5296	0	0	0																				9	H01	Background	54.5296	0	0	0
10	A01	Background	61.2075	0	0	0																				10	A01	Background	61.2075	0	0	0
10	B01	bsa control doppio sirna	61.2075	345993	523043	0																				10	B01	bsa control doppio sirna	61.2075	345993	523043	0
10	C01	bsa control doppio sirna	61.2075	237916	521318	0																				10	C01	bsa control doppio sirna	61.2075	237916	521318	0
10	D01	palmitato doppio sirna	61.2075	255631	515102	0																				10	D01	palmitato doppio sirna	61.2075	255631	515102	0
10	E01	palmitato doppio sirna	61.2075	300118	521373	0																				10	E01	palmitato doppio sirna	61.2075	300118	521373	0
10	F01	bsa control eto doppio sirna	61.2075	201942	497138	0																				10	F01	bsa control eto doppio sirna	61.2075	201942	497138	0
10	G01	bsa control eto doppio sirna	61.2075	340362	635502	0																				10	G01	bsa control eto doppio sirna	61.2075	340362	635502	0
10	H01	Background	61.2075	0	0	0																				10	H01	Background	61.2075	0	0	0
11	A01	Background	67.8105	0	0	0																				11	A01	Background	67.8105	0	0	0
11	B01	bsa control doppio sirna	67.8105	283320	467429	0																				11	B01	bsa control doppio sirna	67.8105	283320	467429	0
11	C01	bsa control doppio sirna	67.8105	204144	506973	0																				11	C01	bsa control doppio sirna	67.8105	204144	506973	0
11	D01	palmitato doppio sirna	67.8105	324820	470743	0																				11	D01	palmitato doppio sirna	67.8105	324820	470743	0
11	E01	palmitato doppio sirna	67.8105	271933	514531	0																				11	E01	palmitato doppio sirna	67.8105	271933	514531	0
11	F01	bsa control eto doppio sirna	67.8105	174377	456003	0																				11	F01	bsa control eto doppio sirna	67.8105	174377	456003	0
11	G01	bsa control eto doppio sirna	67.8105	269002	536648	0																				11	G01	bsa control eto doppio sirna	67.8105	269002	536648	0
11	H01	Background	67.8105	0	0	0																				11	H01	Background	67.8105	0	0	0
12	A01	Background	74.4088	0	0	0																				12	A01	Background	74.4088	0	0	0
12	B01	bsa control doppio sirna	74.4088	266706	452365	0																				12	B01	bsa control doppio sirna	74.4088	266706	452365	0
12	C01	bsa control doppio sirna	74.4088	194890	519624	0																				12	C01	bsa control doppio sirna	74.4088	194890	519624	0
12	D01	palmitato doppio sirna	74.4088	283094	460188	0																				12	D01	palmitato doppio sirna	74.4088	283094	460188	0
12	E01	palmitato doppio sirna	74.4088	291737	478260	0																				12	E01	palmitato doppio sirna	74.4088	291737	478260	0
12	F01	bsa control eto doppio sirna	74.4088	172008	446538	0																				12	F01	bsa control eto doppio sirna	74.4088	172008	446538	0
12	G01	bsa control eto doppio sirna	74.4088	252133	521432	0																				12	G01	bsa control eto doppio sirna	74.4088	252133	521432	0
12	H01	Background	74.4088	0	0	0																				12	H01	Background	74.4088	0	0	0

## Sheet: L-Normalized Rate
Measurement	Well	Group	Time	OCR	ECAR	PER																				Measurement	Well	Group	Time	OCR	ECAR	PER
1	A01	Background	1.59222	0	0	0																				1	A01	Background	1.59222	0	0	0
1	B01	BSA doppio sirna	1.59222	412295	26490.5	0																				1	B01	BSA doppio sirna	1.59222	412295	26490.5	0
1	C01	BSA doppio sirna	1.59222	383228	46252.3	0																				1	C01	BSA doppio sirna	1.59222	383228	46252.3	0
1	D01	Palmitato doppio sirna	1.59222	344815	82490.8	0																				1	D01	Palmitato doppio sirna	1.59222	344815	82490.8	0
1	E01	Palmitato doppio sirna	1.59222	418353	101231	0																				1	E01	Palmitato doppio sirna	1.59222	418353	101231	0
1	F01	Palmitato+ etom doppio sirna	1.59222	347367	108768	0																				1	F01	Palmitato+ etom doppio sirna	1.59222	347367	108768	0
1	G01	Palmitato+ etom doppio sirna	1.59222	325516	76930.6	0																				1	G01	Palmitato+ etom doppio sirna	1.59222	325516	76930.6	0
1	H01	Background	1.59222	0	0	0																				1	H01	Background	1.59222	0	0	0
2	A01	Background	8.18457	0	0	0																				2	A01	Background	8.18457	0	0	0
2	B01	BSA doppio sirna	8.18457	343245	32027.6	0																				2	B01	BSA doppio sirna	8.18457	343245	32027.6	0
2	C01	BSA doppio sirna	8.18457	371913	52991.4	0																				2	C01	BSA doppio sirna	8.18457	371913	52991.4	0
2	D01	Palmitato doppio sirna	8.18457	349609	85565.2	0																				2	D01	Palmitato doppio sirna	8.18457	349609	85565.2	0
2	E01	Palmitato doppio sirna	8.18457	400275	97744.4	0																				2	E01	Palmitato doppio sirna	8.18457	400275	97744.4	0
2	F01	Palmitato+ etom doppio sirna	8.18457	328330	98992.8	0																				2	F01	Palmitato+ etom doppio sirna	8.18457	328330	98992.8	0
2	G01	Palmitato+ etom doppio sirna	8.18457	312388	69328.9	0																				2	G01	Palmitato+ etom doppio sirna	8.18457	312388	69328.9	0
2	H01	Background	8.18457	0	0	0																				2	H01	Background	8.18457	0	0	0
3	A01	Background	14.7782	0	0	0																				3	A01	Background	14.7782	0	0	0
3	B01	BSA doppio sirna	14.7782	319434	38534.9	0																				3	B01	BSA doppio sirna	14.7782	319434	38534.9	0
3	C01	BSA doppio sirna	14.7782	357485	57449.1	0																				3	C01	BSA doppio sirna	14.7782	357485	57449.1	0
3	D01	Palmitato doppio sirna	14.7782	314239	110455	0																				3	D01	Palmitato doppio sirna	14.7782	314239	110455	0
3	E01	Palmitato doppio sirna	14.7782	393193	90994.7	0																				3	E01	Palmitato doppio sirna	14.7782	393193	90994.7	0
3	F01	Palmitato+ etom doppio sirna	14.7782	309758	95063.9	0																				3	F01	Palmitato+ etom doppio sirna	14.7782	309758	95063.9	0
3	G01	Palmitato+ etom doppio sirna	14.7782	300403	69708.1	0																				3	G01	Palmitato+ etom doppio sirna	14.7782	300403	69708.1	0
3	H01	Background	14.7782	0	0	0																				3	H01	Background	14.7782	0	0	0
4	A01	Background	21.4521	0	0	0																				4	A01	Background	21.4521	0	0	0
4	B01	BSA doppio sirna	21.4521	162746	188536	0																				4	B01	BSA doppio sirna	21.4521	162746	188536	0
4	C01	BSA doppio sirna	21.4521	239351	230209	0																				4	C01	BSA doppio sirna	21.4521	239351	230209	0
4	D01	Palmitato doppio sirna	21.4521	142210	261656	0																				4	D01	Palmitato doppio sirna	21.4521	142210	261656	0
4	E01	Palmitato doppio sirna	21.4521	236615	213016	0																				4	E01	Palmitato doppio sirna	21.4521	236615	213016	0
4	F01	Palmitato+ etom doppio sirna	21.4521	166141	216076	0																				4	F01	Palmitato+ etom doppio sirna	21.4521	166141	216076	0
4	G01	Palmitato+ etom doppio sirna	21.4521	163692	201136	0																				4	G01	Palmitato+ etom doppio sirna	21.4521	163692	201136	0
4	H01	Background	21.4521	0	0	0																				4	H01	Background	21.4521	0	0	0
5	A01	Background	28.0512	0	0	0																				5	A01	Background	28.0512	0	0	0
5	B01	BSA doppio sirna	28.0512	110367	182722	0																				5	B01	BSA doppio sirna	28.0512	110367	182722	0
5	C01	BSA doppio sirna	28.0512	161562	216035	0																				5	C01	BSA doppio sirna	28.0512	161562	216035	0
5	D01	Palmitato doppio sirna	28.0512	112573	269966	0																				5	D01	Palmitato doppio sirna	28.0512	112573	269966	0
5	E01	Palmitato doppio sirna	28.0512	202221	199932	0																				5	E01	Palmitato doppio sirna	28.0512	202221	199932	0
5	F01	Palmitato+ etom doppio sirna	28.0512	119421	206324	0																				5	F01	Palmitato+ etom doppio sirna	28.0512	119421	206324	0
5	G01	Palmitato+ etom doppio sirna	28.0512	131401	195236	0																				5	G01	Palmitato+ etom doppio sirna	28.0512	131401	195236	0
5	H01	Background	28.0512	0	0	0																				5	H01	Background	28.0512	0	0	0
6	A01	Background	34.647	0	0	0																				6	A01	Background	34.647	0	0	0
6	B01	BSA doppio sirna	34.647	96585.3	184907	0																				6	B01	BSA doppio sirna	34.647	96585.3	184907	0
6	C01	BSA doppio sirna	34.647	132692	213403	0																				6	C01	BSA doppio sirna	34.647	132692	213403	0
6	D01	Palmitato doppio sirna	34.647	106627	268107	0																				6	D01	Palmitato doppio sirna	34.647	106627	268107	0
6	E01	Palmitato doppio sirna	34.647	191611	185690	0																				6	E01	Palmitato doppio sirna	34.647	191611	185690	0
6	F01	Palmitato+ etom doppio sirna	34.647	108789	196977	0																				6	F01	Palmitato+ etom doppio sirna	34.647	108789	196977	0
6	G01	Palmitato+ etom doppio sirna	34.647	113802	188227	0																				6	G01	Palmitato+ etom doppio sirna	34.647	113802	188227	0
6	H01	Background	34.647	0	0	0																				6	H01	Background	34.647	0	0	0
7	A01	Background	41.3229	0	0	0																				7	A01	Background	41.3229	0	0	0
7	B01	BSA doppio sirna	41.3229	359396	304516	0																				7	B01	BSA doppio sirna	41.3229	359396	304516	0
7	C01	BSA doppio sirna	41.3229	383356	361971	0																				7	C01	BSA doppio sirna	41.3229	383356	361971	0
7	D01	Palmitato doppio sirna	41.3229	236502	394461	0																				7	D01	Palmitato doppio sirna	41.3229	236502	394461	0
7	E01	Palmitato doppio sirna	41.3229	421032	343413	0																				7	E01	Palmitato doppio sirna	41.3229	421032	343413	0
7	F01	Palmitato+ etom doppio sirna	41.3229	279475	345481	0																				7	F01	Palmitato+ etom doppio sirna	41.3229	279475	345481	0
7	G01	Palmitato+ etom doppio sirna	41.3229	294281	342229	0																				7	G01	Palmitato+ etom doppio sirna	41.3229	294281	342229	0
7	H01	Background	41.3229	0	0	0																				7	H01	Background	41.3229	0	0	0
8	A01	Background	47.9232	0	0	0																				8	A01	Background	47.9232	0	0	0
8	B01	BSA doppio sirna	47.9232	309470	281816	0																				8	B01	BSA doppio sirna	47.9232	309470	281816	0
8	C01	BSA doppio sirna	47.9232	303179	331846	0																				8	C01	BSA doppio sirna	47.9232	303179	331846	0
8	D01	Palmitato doppio sirna	47.9232	208470	385472	0																				8	D01	Palmitato doppio sirna	47.9232	208470	385472	0
8	E01	Palmitato doppio sirna	47.9232	359443	312356	0																				8	E01	Palmitato doppio sirna	47.9232	359443	312356	0
8	F01	Palmitato+ etom doppio sirna	47.9232	232939	319431	0																				8	F01	Palmitato+ etom doppio sirna	47.9232	232939	319431	0
8	G01	Palmitato+ etom doppio sirna	47.9232	242171	308087	0																				8	G01	Palmitato+ etom doppio sirna	47.9232	242171	308087	0
8	H01	Background	47.9232	0	0	0																				8	H01	Background	47.9232	0	0	0
9	A01	Background	54.5241	0	0	0																				9	A01	Background	54.5241	0	0	0
9	B01	BSA doppio sirna	54.5241	279588	269896	0																				9	B01	BSA doppio sirna	54.5241	279588	269896	0
9	C01	BSA doppio sirna	54.5241	276621	319516	0																				9	C01	BSA doppio sirna	54.5241	276621	319516	0
9	D01	Palmitato doppio sirna	54.5241	192884	382895	0																				9	D01	Palmitato doppio sirna	54.5241	192884	382895	0
9	E01	Palmitato doppio sirna	54.5241	339882	303160	0																				9	E01	Palmitato doppio sirna	54.5241	339882	303160	0
9	F01	Palmitato+ etom doppio sirna	54.5241	212450	309963	0																				9	F01	Palmitato+ etom doppio sirna	54.5241	212450	309963	0
9	G01	Palmitato+ etom doppio sirna	54.5241	217689	297225	0																				9	G01	Palmitato+ etom doppio sirna	54.5241	217689	297225	0
9	H01	Background	54.5241	0	0	0																				9	H01	Background	54.5241	0	0	0
10	A01	Background	61.2067	0	0	0																				10	A01	Background	61.2067	0	0	0
10	B01	BSA doppio sirna	61.2067	133721	340635	0																				10	B01	BSA doppio sirna	61.2067	133721	340635	0
10	C01	BSA doppio sirna	61.2067	156140	413868	0																				10	C01	BSA doppio sirna	61.2067	156140	413868	0
10	D01	Palmitato doppio sirna	61.2067	112612	442464	0																				10	D01	Palmitato doppio sirna	61.2067	112612	442464	0
10	E01	Palmitato doppio sirna	61.2067	242255	366392	0																				10	E01	Palmitato doppio sirna	61.2067	242255	366392	0
10	F01	Palmitato+ etom doppio sirna	61.2067	105033	415036	0																				10	F01	Palmitato+ etom doppio sirna	61.2067	105033	415036	0
10	G01	Palmitato+ etom doppio sirna	61.2067	105260	391268	0																				10	G01	Palmitato+ etom doppio sirna	61.2067	105260	391268	0
10	H01	Background	61.2067	0	0	0																				10	H01	Background	61.2067	0	0	0
11	A01	Background	67.8186	0	0	0																				11	A01	Background	67.8186	0	0	0
11	B01	BSA doppio sirna	67.8186	122323	326459	0																				11	B01	BSA doppio sirna	67.8186	122323	326459	0
11	C01	BSA doppio sirna	67.8186	131803	398369	0																				11	C01	BSA doppio sirna	67.8186	131803	398369	0
11	D01	Palmitato doppio sirna	67.8186	109673	424918	0																				11	D01	Palmitato doppio sirna	67.8186	109673	424918	0
11	E01	Palmitato doppio sirna	67.8186	240948	350108	0																				11	E01	Palmitato doppio sirna	67.8186	240948	350108	0
11	F01	Palmitato+ etom doppio sirna	67.8186	97864.8	378227	0																				11	F01	Palmitato+ etom doppio sirna	67.8186	97864.8	378227	0
11	G01	Palmitato+ etom doppio sirna	67.8186	108531	365000	0																				11	G01	Palmitato+ etom doppio sirna	67.8186	108531	365000	0
11	H01	Background	67.8186	0	0	0																				11	H01	Background	67.8186	0	0	0
12	A01	Background	74.4242	0	0	0																				12	A01	Background	74.4242	0	0	0
12	B01	BSA doppio sirna	74.4242	120824	318184	0																				12	B01	BSA doppio sirna	74.4242	120824	318184	0
12	C01	BSA doppio sirna	74.4242	133629	386556	0																				12	C01	BSA doppio sirna	74.4242	133629	386556	0
12	D01	Palmitato doppio sirna	74.4242	111074	426522	0																				12	D01	Palmitato doppio sirna	74.4242	111074	426522	0
12	E01	Palmitato doppio sirna	74.4242	244909	348367	0																				12	E01	Palmitato doppio sirna	74.4242	244909	348367	0
12	F01	Palmitato+ etom doppio sirna	74.4242	101099	372143	0																				12	F01	Palmitato+ etom doppio sirna	74.4242	101099	372143	0
12	G01	Palmitato+ etom doppio sirna	74.4242	112899	363977	0																				12	G01	Palmitato+ etom doppio sirna	74.4242	112899	363977	0
12	H01	Background	74.4242	0	0	0																				12	H01	Background	74.4242	0	0	0

[truncated: 31 more sheets: Rate (Copy)9, Rate (Copy)8, Rate (Copy)7, Rate (Copy)6, Rate (Copy)5, Rate (Copy)4, Rate (Copy)3, Rate (Copy)2, Rate (Copy)1, Rate (Copy), L-Rate9, L-Rate8, L-Rate7, L-Rate6, L-Rate5, L-Rate4, L-Rate3, L-Rate2, L-Rate1, L-Rate …]
