# Supplementary material for: Targeted inhibition of ubiquitin signaling reverses metabolic reprogramming and suppresses glioblastoma growth
Source: Commun Biol. 2022 Aug 2;5:780. doi: 10.1038/s42003-022-03639-8 (PMC9345969; doi:10.1038/s42003-022-03639-8)
Supplement: Supplementary file 5 — Supplementary Data 2 [file 42003_2022_3639_MOESM5_ESM.zip › Supplementary Data 2/FIG 3 I-J and SUPP FIG 4 C-D.xlsm]

## Sheet: L-Normalized Rate9
Measurement	Well	Group	Time	OCR	ECAR	PPR																				Measurement	Well	Group	Time	OCR	ECAR	PPR

## Sheet: L-Normalized Rate8
Measurement	Well	Group	Time	OCR	ECAR	PPR																				Measurement	Well	Group	Time	OCR	ECAR	PPR

## Sheet: L-Normalized Rate7
Measurement	Well	Group	Time	OCR	ECAR	PPR																				Measurement	Well	Group	Time	OCR	ECAR	PPR

## Sheet: L-Normalized Rate6
Measurement	Well	Group	Time	OCR	ECAR	PPR																				Measurement	Well	Group	Time	OCR	ECAR	PPR

## Sheet: L-Normalized Rate5
Measurement	Well	Group	Time	OCR	ECAR	PPR																				Measurement	Well	Group	Time	OCR	ECAR	PPR

## Sheet: L-Normalized Rate4
Measurement	Well	Group	Time	OCR	ECAR	PPR																				Measurement	Well	Group	Time	OCR	ECAR	PPR

## Sheet: L-Normalized Rate3
Measurement	Well	Group	Time	OCR	ECAR	PER																				Measurement	Well	Group	Time	OCR	ECAR	PER
1	A01	Background	1.58912	0	0	0																				1	A01	Background	1.58912	0	0	0
1	B01	Control	1.58912	216399	236860	0																				1	B01	Control	1.58912	216399	236860	0
1	C01	Control	1.58912	198732	223033	0																				1	C01	Control	1.58912	198732	223033	0
1	D01	Control	1.58912	149102	251488	0																				1	D01	Control	1.58912	149102	251488	0
1	E01	ampkI	1.58912	194526	232204	0																				1	E01	ampkI	1.58912	194526	232204	0
1	F01	ampkI	1.58912	159898	215210	0																				1	F01	ampkI	1.58912	159898	215210	0
1	G01	ampkI	1.58912	200376	189537	0																				1	G01	ampkI	1.58912	200376	189537	0
1	H01	Background	1.58912	0	0	0																				1	H01	Background	1.58912	0	0	0
2	A01	Background	8.17912	0	0	0																				2	A01	Background	8.17912	0	0	0
2	B01	Control	8.17912	216806	193072	0																				2	B01	Control	8.17912	216806	193072	0
2	C01	Control	8.17912	205054	190567	0																				2	C01	Control	8.17912	205054	190567	0
2	D01	Control	8.17912	161980	215219	0																				2	D01	Control	8.17912	161980	215219	0
2	E01	ampkI	8.17912	198808	206656	0																				2	E01	ampkI	8.17912	198808	206656	0
2	F01	ampkI	8.17912	167324	185391	0																				2	F01	ampkI	8.17912	167324	185391	0
2	G01	ampkI	8.17912	204405	166343	0																				2	G01	ampkI	8.17912	204405	166343	0
2	H01	Background	8.17912	0	0	0																				2	H01	Background	8.17912	0	0	0
3	A01	Background	14.7712	0	0	0																				3	A01	Background	14.7712	0	0	0
3	B01	Control	14.7712	217514	191754	0																				3	B01	Control	14.7712	217514	191754	0
3	C01	Control	14.7712	202750	190831	0																				3	C01	Control	14.7712	202750	190831	0
3	D01	Control	14.7712	163445	208701	0																				3	D01	Control	14.7712	163445	208701	0
3	E01	ampkI	14.7712	195241	205422	0																				3	E01	ampkI	14.7712	195241	205422	0
3	F01	ampkI	14.7712	170578	179874	0																				3	F01	ampkI	14.7712	170578	179874	0
3	G01	ampkI	14.7712	205155	161552	0																				3	G01	ampkI	14.7712	205155	161552	0
3	H01	Background	14.7712	0	0	0																				3	H01	Background	14.7712	0	0	0
4	A01	Background	21.4444	0	0	0																				4	A01	Background	21.4444	0	0	0
4	B01	Control	21.4444	116495	252236	0																				4	B01	Control	21.4444	116495	252236	0
4	C01	Control	21.4444	114442	246561	0																				4	C01	Control	21.4444	114442	246561	0
4	D01	Control	21.4444	104284	254605	0																				4	D01	Control	21.4444	104284	254605	0
4	E01	ampkI	21.4444	99267.8	252128	0																				4	E01	ampkI	21.4444	99267.8	252128	0
4	F01	ampkI	21.4444	55611	225284	0																				4	F01	ampkI	21.4444	55611	225284	0
4	G01	ampkI	21.4444	96539.7	209041	0																				4	G01	ampkI	21.4444	96539.7	209041	0
4	H01	Background	21.4444	0	0	0																				4	H01	Background	21.4444	0	0	0
5	A01	Background	28.0409	0	0	0																				5	A01	Background	28.0409	0	0	0
5	B01	Control	28.0409	117708	240451	0																				5	B01	Control	28.0409	117708	240451	0
5	C01	Control	28.0409	113244	229342	0																				5	C01	Control	28.0409	113244	229342	0
5	D01	Control	28.0409	108233	240472	0																				5	D01	Control	28.0409	108233	240472	0
5	E01	ampkI	28.0409	101954	234823	0																				5	E01	ampkI	28.0409	101954	234823	0
5	F01	ampkI	28.0409	57982	207982	0																				5	F01	ampkI	28.0409	57982	207982	0
5	G01	ampkI	28.0409	99065.4	191586	0																				5	G01	ampkI	28.0409	99065.4	191586	0
5	H01	Background	28.0409	0	0	0																				5	H01	Background	28.0409	0	0	0
6	A01	Background	34.6347	0	0	0																				6	A01	Background	34.6347	0	0	0
6	B01	Control	34.6347	117284	244560	0																				6	B01	Control	34.6347	117284	244560	0
6	C01	Control	34.6347	113335	232521	0																				6	C01	Control	34.6347	113335	232521	0
6	D01	Control	34.6347	109156	244890	0																				6	D01	Control	34.6347	109156	244890	0
6	E01	ampkI	34.6347	100340	243511	0																				6	E01	ampkI	34.6347	100340	243511	0
6	F01	ampkI	34.6347	59696.5	218085	0																				6	F01	ampkI	34.6347	59696.5	218085	0
6	G01	ampkI	34.6347	101939	198001	0																				6	G01	ampkI	34.6347	101939	198001	0
6	H01	Background	34.6347	0	0	0																				6	H01	Background	34.6347	0	0	0
7	A01	Background	41.307	0	0	0																				7	A01	Background	41.307	0	0	0
7	B01	Control	41.307	406642	275418	0																				7	B01	Control	41.307	406642	275418	0
7	C01	Control	41.307	421566	260299	0																				7	C01	Control	41.307	421566	260299	0
7	D01	Control	41.307	288319	269053	0																				7	D01	Control	41.307	288319	269053	0
7	E01	ampkI	41.307	399008	276230	0																				7	E01	ampkI	41.307	399008	276230	0
7	F01	ampkI	41.307	390788	257467	0																				7	F01	ampkI	41.307	390788	257467	0
7	G01	ampkI	41.307	410837	239211	0																				7	G01	ampkI	41.307	410837	239211	0
7	H01	Background	41.307	0	0	0																				7	H01	Background	41.307	0	0	0
8	A01	Background	47.9082	0	0	0																				8	A01	Background	47.9082	0	0	0
8	B01	Control	47.9082	397495	259597	0																				8	B01	Control	47.9082	397495	259597	0
8	C01	Control	47.9082	410514	243581	0																				8	C01	Control	47.9082	410514	243581	0
8	D01	Control	47.9082	279452	251329	0																				8	D01	Control	47.9082	279452	251329	0
8	E01	ampkI	47.9082	382888	257027	0																				8	E01	ampkI	47.9082	382888	257027	0
8	F01	ampkI	47.9082	364343	234798	0																				8	F01	ampkI	47.9082	364343	234798	0
8	G01	ampkI	47.9082	385228	211403	0																				8	G01	ampkI	47.9082	385228	211403	0
8	H01	Background	47.9082	0	0	0																				8	H01	Background	47.9082	0	0	0
9	A01	Background	54.5024	0	0	0																				9	A01	Background	54.5024	0	0	0
9	B01	Control	54.5024	377099	254846	0																				9	B01	Control	54.5024	377099	254846	0
9	C01	Control	54.5024	391735	239937	0																				9	C01	Control	54.5024	391735	239937	0
9	D01	Control	54.5024	254718	247725	0																				9	D01	Control	54.5024	254718	247725	0
9	E01	ampkI	54.5024	366381	252010	0																				9	E01	ampkI	54.5024	366381	252010	0
9	F01	ampkI	54.5024	353130	229170	0																				9	F01	ampkI	54.5024	353130	229170	0
9	G01	ampkI	54.5024	375269	207944	0																				9	G01	ampkI	54.5024	375269	207944	0
9	H01	Background	54.5024	0	0	0																				9	H01	Background	54.5024	0	0	0
10	A01	Background	61.1781	0	0	0																				10	A01	Background	61.1781	0	0	0
10	B01	Control	61.1781	92736.8	245656	0																				10	B01	Control	61.1781	92736.8	245656	0
10	C01	Control	61.1781	90214.9	231393	0																				10	C01	Control	61.1781	90214.9	231393	0
10	D01	Control	61.1781	89934	248131	0																				10	D01	Control	61.1781	89934	248131	0
10	E01	ampkI	61.1781	74817.1	245494	0																				10	E01	ampkI	61.1781	74817.1	245494	0
10	F01	ampkI	61.1781	38916.1	230442	0																				10	F01	ampkI	61.1781	38916.1	230442	0
10	G01	ampkI	61.1781	73214.9	205360	0																				10	G01	ampkI	61.1781	73214.9	205360	0
10	H01	Background	61.1781	0	0	0																				10	H01	Background	61.1781	0	0	0
11	A01	Background	67.7845	0	0	0																				11	A01	Background	67.7845	0	0	0
11	B01	Control	67.7845	94651.6	237136	0																				11	B01	Control	67.7845	94651.6	237136	0
11	C01	Control	67.7845	90950.3	225161	0																				11	C01	Control	67.7845	90950.3	225161	0
11	D01	Control	67.7845	94741.5	240417	0																				11	D01	Control	67.7845	94741.5	240417	0
11	E01	ampkI	67.7845	78434	236388	0																				11	E01	ampkI	67.7845	78434	236388	0
11	F01	ampkI	67.7845	40331.7	220403	0																				11	F01	ampkI	67.7845	40331.7	220403	0
11	G01	ampkI	67.7845	79535.1	198365	0																				11	G01	ampkI	67.7845	79535.1	198365	0
11	H01	Background	67.7845	0	0	0																				11	H01	Background	67.7845	0	0	0
12	A01	Background	74.3856	0	0	0																				12	A01	Background	74.3856	0	0	0
12	B01	Control	74.3856	99486.4	236328	0																				12	B01	Control	74.3856	99486.4	236328	0
12	C01	Control	74.3856	92417.6	223702	0																				12	C01	Control	74.3856	92417.6	223702	0
12	D01	Control	74.3856	92764.6	235299	0																				12	D01	Control	74.3856	92764.6	235299	0
12	E01	ampkI	74.3856	85579.5	235384	0																				12	E01	ampkI	74.3856	85579.5	235384	0
12	F01	ampkI	74.3856	43960.4	219193	0																				12	F01	ampkI	74.3856	43960.4	219193	0
12	G01	ampkI	74.3856	81734.2	195527	0																				12	G01	ampkI	74.3856	81734.2	195527	0
12	H01	Background	74.3856	0	0	0																				12	H01	Background	74.3856	0	0	0

## Sheet: L-Normalized Rate2
Measurement	Well	Group	Time	OCR	ECAR	PER																				Measurement	Well	Group	Time	OCR	ECAR	PER
1	A01	Background	1.58967	0	0	0																				1	A01	Background	1.58967	0	0	0
1	B01	Control	1.58967	251928	319683	0																				1	B01	Control	1.58967	251928	319683	0
1	C01	Control	1.58967	227415	373398	0																				1	C01	Control	1.58967	227415	373398	0
1	D01	Control	1.58967	243660	341600	0																				1	D01	Control	1.58967	243660	341600	0
1	E01	ampkI	1.58967	252079	334530	0																				1	E01	ampkI	1.58967	252079	334530	0
1	F01	ampkI	1.58967	240428	329456	0																				1	F01	ampkI	1.58967	240428	329456	0
1	G01	ampkI	1.58967	206292	282730	0																				1	G01	ampkI	1.58967	206292	282730	0
1	H01	Background	1.58967	0	0	0																				1	H01	Background	1.58967	0	0	0
2	A01	Background	8.17654	0	0	0																				2	A01	Background	8.17654	0	0	0
2	B01	Control	8.17654	223522	286232	0																				2	B01	Control	8.17654	223522	286232	0
2	C01	Control	8.17654	209653	336183	0																				2	C01	Control	8.17654	209653	336183	0
2	D01	Control	8.17654	247591	302632	0																				2	D01	Control	8.17654	247591	302632	0
2	E01	ampkI	8.17654	261725	300760	0																				2	E01	ampkI	8.17654	261725	300760	0
2	F01	ampkI	8.17654	237156	297557	0																				2	F01	ampkI	8.17654	237156	297557	0
2	G01	ampkI	8.17654	199003	258918	0																				2	G01	ampkI	8.17654	199003	258918	0
2	H01	Background	8.17654	0	0	0																				2	H01	Background	8.17654	0	0	0
3	A01	Background	14.7636	0	0	0																				3	A01	Background	14.7636	0	0	0
3	B01	Control	14.7636	192800	286263	0																				3	B01	Control	14.7636	192800	286263	0
3	C01	Control	14.7636	168856	342013	0																				3	C01	Control	14.7636	168856	342013	0
3	D01	Control	14.7636	241792	297254	0																				3	D01	Control	14.7636	241792	297254	0
3	E01	ampkI	14.7636	259881	290661	0																				3	E01	ampkI	14.7636	259881	290661	0
3	F01	ampkI	14.7636	204717	297040	0																				3	F01	ampkI	14.7636	204717	297040	0
3	G01	ampkI	14.7636	159965	259387	0																				3	G01	ampkI	14.7636	159965	259387	0
3	H01	Background	14.7636	0	0	0																				3	H01	Background	14.7636	0	0	0
4	A01	Background	21.4305	0	0	0																				4	A01	Background	21.4305	0	0	0
4	B01	Control	21.4305	125759	328340	0																				4	B01	Control	21.4305	125759	328340	0
4	C01	Control	21.4305	128448	378282	0																				4	C01	Control	21.4305	128448	378282	0
4	D01	Control	21.4305	121144	335249	0																				4	D01	Control	21.4305	121144	335249	0
4	E01	ampkI	21.4305	127709	337091	0																				4	E01	ampkI	21.4305	127709	337091	0
4	F01	ampkI	21.4305	121300	340230	0																				4	F01	ampkI	21.4305	121300	340230	0
4	G01	ampkI	21.4305	90699	290143	0																				4	G01	ampkI	21.4305	90699	290143	0
4	H01	Background	21.4305	0	0	0																				4	H01	Background	21.4305	0	0	0
5	A01	Background	28.0201	0	0	0																				5	A01	Background	28.0201	0	0	0
5	B01	Control	28.0201	122032	311106	0																				5	B01	Control	28.0201	122032	311106	0
5	C01	Control	28.0201	129272	359186	0																				5	C01	Control	28.0201	129272	359186	0
5	D01	Control	28.0201	114538	318510	0																				5	D01	Control	28.0201	114538	318510	0
5	E01	ampkI	28.0201	125239	314884	0																				5	E01	ampkI	28.0201	125239	314884	0
5	F01	ampkI	28.0201	118056	319388	0																				5	F01	ampkI	28.0201	118056	319388	0
5	G01	ampkI	28.0201	87790.8	273611	0																				5	G01	ampkI	28.0201	87790.8	273611	0
5	H01	Background	28.0201	0	0	0																				5	H01	Background	28.0201	0	0	0
6	A01	Background	34.6091	0	0	0																				6	A01	Background	34.6091	0	0	0
6	B01	Control	34.6091	120963	313439	0																				6	B01	Control	34.6091	120963	313439	0
6	C01	Control	34.6091	128228	360098	0																				6	C01	Control	34.6091	128228	360098	0
6	D01	Control	34.6091	113600	323054	0																				6	D01	Control	34.6091	113600	323054	0
6	E01	ampkI	34.6091	124386	321385	0																				6	E01	ampkI	34.6091	124386	321385	0
6	F01	ampkI	34.6091	119554	325838	0																				6	F01	ampkI	34.6091	119554	325838	0
6	G01	ampkI	34.6091	84374.8	271953	0																				6	G01	ampkI	34.6091	84374.8	271953	0
6	H01	Background	34.6091	0	0	0																				6	H01	Background	34.6091	0	0	0
7	A01	Background	41.2759	0	0	0																				7	A01	Background	41.2759	0	0	0
7	B01	Control	41.2759	341450	346596	0																				7	B01	Control	41.2759	341450	346596	0
7	C01	Control	41.2759	478289	412487	0																				7	C01	Control	41.2759	478289	412487	0
7	D01	Control	41.2759	269584	363437	0																				7	D01	Control	41.2759	269584	363437	0
7	E01	ampkI	41.2759	454092	371402	0																				7	E01	ampkI	41.2759	454092	371402	0
7	F01	ampkI	41.2759	421077	367610	0																				7	F01	ampkI	41.2759	421077	367610	0
7	G01	ampkI	41.2759	244600	321622	0																				7	G01	ampkI	41.2759	244600	321622	0
7	H01	Background	41.2759	0	0	0																				7	H01	Background	41.2759	0	0	0
8	A01	Background	47.8726	0	0	0																				8	A01	Background	47.8726	0	0	0
8	B01	Control	47.8726	347403	337563	0																				8	B01	Control	47.8726	347403	337563	0
8	C01	Control	47.8726	479687	385937	0																				8	C01	Control	47.8726	479687	385937	0
8	D01	Control	47.8726	216968	346526	0																				8	D01	Control	47.8726	216968	346526	0
8	E01	ampkI	47.8726	447583	344067	0																				8	E01	ampkI	47.8726	447583	344067	0
8	F01	ampkI	47.8726	389344	341643	0																				8	F01	ampkI	47.8726	389344	341643	0
8	G01	ampkI	47.8726	226453	298877	0																				8	G01	ampkI	47.8726	226453	298877	0
8	H01	Background	47.8726	0	0	0																				8	H01	Background	47.8726	0	0	0
9	A01	Background	54.4681	0	0	0																				9	A01	Background	54.4681	0	0	0
9	B01	Control	54.4681	321265	329796	0																				9	B01	Control	54.4681	321265	329796	0
9	C01	Control	54.4681	459208	375728	0																				9	C01	Control	54.4681	459208	375728	0
9	D01	Control	54.4681	172083	335393	0																				9	D01	Control	54.4681	172083	335393	0
9	E01	ampkI	54.4681	413036	332476	0																				9	E01	ampkI	54.4681	413036	332476	0
9	F01	ampkI	54.4681	347501	333099	0																				9	F01	ampkI	54.4681	347501	333099	0
9	G01	ampkI	54.4681	207341	294039	0																				9	G01	ampkI	54.4681	207341	294039	0
9	H01	Background	54.4681	0	0	0																				9	H01	Background	54.4681	0	0	0
10	A01	Background	61.1385	0	0	0																				10	A01	Background	61.1385	0	0	0
10	B01	Control	61.1385	72881.3	325568	0																				10	B01	Control	61.1385	72881.3	325568	0
10	C01	Control	61.1385	75596.1	365799	0																				10	C01	Control	61.1385	75596.1	365799	0
10	D01	Control	61.1385	68989.8	330420	0																				10	D01	Control	61.1385	68989.8	330420	0
10	E01	ampkI	61.1385	69853.6	329538	0																				10	E01	ampkI	61.1385	69853.6	329538	0
10	F01	ampkI	61.1385	62639.4	335899	0																				10	F01	ampkI	61.1385	62639.4	335899	0
10	G01	ampkI	61.1385	126414	290400	0																				10	G01	ampkI	61.1385	126414	290400	0
10	H01	Background	61.1385	0	0	0																				10	H01	Background	61.1385	0	0	0
11	A01	Background	67.7382	0	0	0																				11	A01	Background	67.7382	0	0	0
11	B01	Control	67.7382	75111	311453	0																				11	B01	Control	67.7382	75111	311453	0
11	C01	Control	67.7382	84689.6	347577	0																				11	C01	Control	67.7382	84689.6	347577	0
11	D01	Control	67.7382	71735.8	313744	0																				11	D01	Control	67.7382	71735.8	313744	0
11	E01	ampkI	67.7382	78199.9	311688	0																				11	E01	ampkI	67.7382	78199.9	311688	0
11	F01	ampkI	67.7382	70960.7	317446	0																				11	F01	ampkI	67.7382	70960.7	317446	0
11	G01	ampkI	67.7382	119290	278656	0																				11	G01	ampkI	67.7382	119290	278656	0
11	H01	Background	67.7382	0	0	0																				11	H01	Background	67.7382	0	0	0
12	A01	Background	74.3307	0	0	0																				12	A01	Background	74.3307	0	0	0
12	B01	Control	74.3307	76566.3	307264	0																				12	B01	Control	74.3307	76566.3	307264	0
12	C01	Control	74.3307	88365	344846	0																				12	C01	Control	74.3307	88365	344846	0
12	D01	Control	74.3307	72368.2	312719	0																				12	D01	Control	74.3307	72368.2	312719	0
12	E01	ampkI	74.3307	82135.1	310345	0																				12	E01	ampkI	74.3307	82135.1	310345	0
12	F01	ampkI	74.3307	75275.3	316413	0																				12	F01	ampkI	74.3307	75275.3	316413	0
12	G01	ampkI	74.3307	121242	280079	0																				12	G01	ampkI	74.3307	121242	280079	0
12	H01	Background	74.3307	0	0	0																				12	H01	Background	74.3307	0	0	0

## Sheet: L-Normalized Rate1
Measurement	Well	Group	Time	OCR	ECAR	PER																				Measurement	Well	Group	Time	OCR	ECAR	PER
1	A01	Background	1.58991	0	0	0																				1	A01	Background	1.58991	0	0	0
1	B01	siCNT	1.58991	348948	307087	0																				1	B01	siCNT	1.58991	348948	307087	0
1	C01	siCNT	1.58991	341167	286869	0																				1	C01	siCNT	1.58991	341167	286869	0
1	D01	siPJA2	1.58991	408944	306513	0																				1	D01	siPJA2	1.58991	408944	306513	0
1	E01	siPJA2	1.58991	602908	317251	0																				1	E01	siPJA2	1.58991	602908	317251	0
1	F01	siPJA2 AMPK Inhib.	1.58991	347683	284875	0																				1	F01	siPJA2 AMPK Inhib.	1.58991	347683	284875	0
1	G01	siPJA2 AMPK Inhib.	1.58991	318212	235608	0																				1	G01	siPJA2 AMPK Inhib.	1.58991	318212	235608	0
1	H01	Background	1.58991	0	0	0																				1	H01	Background	1.58991	0	0	0
2	A01	Background	8.17534	0	0	0																				2	A01	Background	8.17534	0	0	0
2	B01	siCNT	8.17534	305333	261654	0																				2	B01	siCNT	8.17534	305333	261654	0
2	C01	siCNT	8.17534	309465	254280	0																				2	C01	siCNT	8.17534	309465	254280	0
2	D01	siPJA2	8.17534	378127	271666	0																				2	D01	siPJA2	8.17534	378127	271666	0
2	E01	siPJA2	8.17534	550518	323252	0																				2	E01	siPJA2	8.17534	550518	323252	0
2	F01	siPJA2 AMPK Inhib.	8.17534	335568	273526	0																				2	F01	siPJA2 AMPK Inhib.	8.17534	335568	273526	0
2	G01	siPJA2 AMPK Inhib.	8.17534	302757	232146	0																				2	G01	siPJA2 AMPK Inhib.	8.17534	302757	232146	0
2	H01	Background	8.17534	0	0	0																				2	H01	Background	8.17534	0	0	0
3	A01	Background	14.7624	0	0	0																				3	A01	Background	14.7624	0	0	0
3	B01	siCNT	14.7624	289223	269561	0																				3	B01	siCNT	14.7624	289223	269561	0
3	C01	siCNT	14.7624	296608	250354	0																				3	C01	siCNT	14.7624	296608	250354	0
3	D01	siPJA2	14.7624	370380	267295	0																				3	D01	siPJA2	14.7624	370380	267295	0
3	E01	siPJA2	14.7624	536103	319303	0																				3	E01	siPJA2	14.7624	536103	319303	0
3	F01	siPJA2 AMPK Inhib.	14.7624	336915	267215	0																				3	F01	siPJA2 AMPK Inhib.	14.7624	336915	267215	0
3	G01	siPJA2 AMPK Inhib.	14.7624	301352	227992	0																				3	G01	siPJA2 AMPK Inhib.	14.7624	301352	227992	0
3	H01	Background	14.7624	0	0	0																				3	H01	Background	14.7624	0	0	0
4	A01	Background	21.4306	0	0	0																				4	A01	Background	21.4306	0	0	0
4	B01	siCNT	21.4306	150513	324393	0																				4	B01	siCNT	21.4306	150513	324393	0
4	C01	siCNT	21.4306	153115	304685	0																				4	C01	siCNT	21.4306	153115	304685	0
4	D01	siPJA2	21.4306	193266	312115	0																				4	D01	siPJA2	21.4306	193266	312115	0
4	E01	siPJA2	21.4306	278170	386134	0																				4	E01	siPJA2	21.4306	278170	386134	0
4	F01	siPJA2 AMPK Inhib.	21.4306	164493	289851	0																				4	F01	siPJA2 AMPK Inhib.	21.4306	164493	289851	0
4	G01	siPJA2 AMPK Inhib.	21.4306	147193	254817	0																				4	G01	siPJA2 AMPK Inhib.	21.4306	147193	254817	0
4	H01	Background	21.4306	0	0	0																				4	H01	Background	21.4306	0	0	0
5	A01	Background	28.0254	0	0	0																				5	A01	Background	28.0254	0	0	0
5	B01	siCNT	28.0254	147145	335777	0																				5	B01	siCNT	28.0254	147145	335777	0
5	C01	siCNT	28.0254	151485	314148	0																				5	C01	siCNT	28.0254	151485	314148	0
5	D01	siPJA2	28.0254	180587	331950	0																				5	D01	siPJA2	28.0254	180587	331950	0
5	E01	siPJA2	28.0254	249482	378416	0																				5	E01	siPJA2	28.0254	249482	378416	0
5	F01	siPJA2 AMPK Inhib.	28.0254	171846	288178	0																				5	F01	siPJA2 AMPK Inhib.	28.0254	171846	288178	0
5	G01	siPJA2 AMPK Inhib.	28.0254	150370	271395	0																				5	G01	siPJA2 AMPK Inhib.	28.0254	150370	271395	0
5	H01	Background	28.0254	0	0	0																				5	H01	Background	28.0254	0	0	0
6	A01	Background	34.6164	0	0	0																				6	A01	Background	34.6164	0	0	0
6	B01	siCNT	34.6164	150530	343343	0																				6	B01	siCNT	34.6164	150530	343343	0
6	C01	siCNT	34.6164	153836	323483	0																				6	C01	siCNT	34.6164	153836	323483	0
6	D01	siPJA2	34.6164	180766	338224	0																				6	D01	siPJA2	34.6164	180766	338224	0
6	E01	siPJA2	34.6164	242233	386397	0																				6	E01	siPJA2	34.6164	242233	386397	0
6	F01	siPJA2 AMPK Inhib.	34.6164	176759	292780	0																				6	F01	siPJA2 AMPK Inhib.	34.6164	176759	292780	0
6	G01	siPJA2 AMPK Inhib.	34.6164	153447	274907	0																				6	G01	siPJA2 AMPK Inhib.	34.6164	153447	274907	0
6	H01	Background	34.6164	0	0	0																				6	H01	Background	34.6164	0	0	0
7	A01	Background	41.2906	0	0	0																				7	A01	Background	41.2906	0	0	0
7	B01	siCNT	41.2906	408498	324796	0																				7	B01	siCNT	41.2906	408498	324796	0
7	C01	siCNT	41.2906	383169	308617	0																				7	C01	siCNT	41.2906	383169	308617	0
7	D01	siPJA2	41.2906	581310	322539	0																				7	D01	siPJA2	41.2906	581310	322539	0
7	E01	siPJA2	41.2906	1.05818e+06	403119	0																				7	E01	siPJA2	41.2906	1.05818e+06	403119	0
7	F01	siPJA2 AMPK Inhib.	41.2906	621710	297154	0																				7	F01	siPJA2 AMPK Inhib.	41.2906	621710	297154	0
7	G01	siPJA2 AMPK Inhib.	41.2906	527038	260575	0																				7	G01	siPJA2 AMPK Inhib.	41.2906	527038	260575	0
7	H01	Background	41.2906	0	0	0																				7	H01	Background	41.2906	0	0	0
8	A01	Background	47.8903	0	0	0																				8	A01	Background	47.8903	0	0	0
8	B01	siCNT	47.8903	397404	321126	0																				8	B01	siCNT	47.8903	397404	321126	0
8	C01	siCNT	47.8903	387465	303093	0																				8	C01	siCNT	47.8903	387465	303093	0
8	D01	siPJA2	47.8903	591276	326368	0																				8	D01	siPJA2	47.8903	591276	326368	0
8	E01	siPJA2	47.8903	1.04762e+06	383359	0																				8	E01	siPJA2	47.8903	1.04762e+06	383359	0
8	F01	siPJA2 AMPK Inhib.	47.8903	633932	285397	0																				8	F01	siPJA2 AMPK Inhib.	47.8903	633932	285397	0
8	G01	siPJA2 AMPK Inhib.	47.8903	548893	266363	0																				8	G01	siPJA2 AMPK Inhib.	47.8903	548893	266363	0
8	H01	Background	47.8903	0	0	0																				8	H01	Background	47.8903	0	0	0
9	A01	Background	54.4864	0	0	0																				9	A01	Background	54.4864	0	0	0
9	B01	siCNT	54.4864	383082	320870	0																				9	B01	siCNT	54.4864	383082	320870	0
9	C01	siCNT	54.4864	372687	301309	0																				9	C01	siCNT	54.4864	372687	301309	0
9	D01	siPJA2	54.4864	578402	329222	0																				9	D01	siPJA2	54.4864	578402	329222	0
9	E01	siPJA2	54.4864	1.01843e+06	377739	0																				9	E01	siPJA2	54.4864	1.01843e+06	377739	0
9	F01	siPJA2 AMPK Inhib.	54.4864	605898	283875	0																				9	F01	siPJA2 AMPK Inhib.	54.4864	605898	283875	0
9	G01	siPJA2 AMPK Inhib.	54.4864	523255	269970	0																				9	G01	siPJA2 AMPK Inhib.	54.4864	523255	269970	0
9	H01	Background	54.4864	0	0	0																				9	H01	Background	54.4864	0	0	0
10	A01	Background	61.1612	0	0	0																				10	A01	Background	61.1612	0	0	0
10	B01	siCNT	61.1612	107322	301622	0																				10	B01	siCNT	61.1612	107322	301622	0
10	C01	siCNT	61.1612	116247	291290	0																				10	C01	siCNT	61.1612	116247	291290	0
10	D01	siPJA2	61.1612	121909	311358	0																				10	D01	siPJA2	61.1612	121909	311358	0
10	E01	siPJA2	61.1612	87682	368556	0																				10	E01	siPJA2	61.1612	87682	368556	0
10	F01	siPJA2 AMPK Inhib.	61.1612	109173	274808	0																				10	F01	siPJA2 AMPK Inhib.	61.1612	109173	274808	0
10	G01	siPJA2 AMPK Inhib.	61.1612	90708.7	251957	0																				10	G01	siPJA2 AMPK Inhib.	61.1612	90708.7	251957	0
10	H01	Background	61.1612	0	0	0																				10	H01	Background	61.1612	0	0	0
11	A01	Background	67.7624	0	0	0																				11	A01	Background	67.7624	0	0	0
11	B01	siCNT	67.7624	106205	299022	0																				11	B01	siCNT	67.7624	106205	299022	0
11	C01	siCNT	67.7624	117914	280669	0																				11	C01	siCNT	67.7624	117914	280669	0
11	D01	siPJA2	67.7624	128603	302231	0																				11	D01	siPJA2	67.7624	128603	302231	0
11	E01	siPJA2	67.7624	152129	353611	0																				11	E01	siPJA2	67.7624	152129	353611	0
11	F01	siPJA2 AMPK Inhib.	67.7624	112874	265617	0																				11	F01	siPJA2 AMPK Inhib.	67.7624	112874	265617	0
11	G01	siPJA2 AMPK Inhib.	67.7624	100438	249629	0																				11	G01	siPJA2 AMPK Inhib.	67.7624	100438	249629	0
11	H01	Background	67.7624	0	0	0																				11	H01	Background	67.7624	0	0	0
12	A01	Background	74.3607	0	0	0																				12	A01	Background	74.3607	0	0	0
12	B01	siCNT	74.3607	102625	294339	0																				12	B01	siCNT	74.3607	102625	294339	0
12	C01	siCNT	74.3607	110409	278550	0																				12	C01	siCNT	74.3607	110409	278550	0
12	D01	siPJA2	74.3607	122837	299212	0																				12	D01	siPJA2	74.3607	122837	299212	0
12	E01	siPJA2	74.3607	159086	352305	0																				12	E01	siPJA2	74.3607	159086	352305	0
12	F01	siPJA2 AMPK Inhib.	74.3607	113669	265373	0																				12	F01	siPJA2 AMPK Inhib.	74.3607	113669	265373	0
12	G01	siPJA2 AMPK Inhib.	74.3607	94294.3	254227	0																				12	G01	siPJA2 AMPK Inhib.	74.3607	94294.3	254227	0
12	H01	Background	74.3607	0	0	0																				12	H01	Background	74.3607	0	0	0

## Sheet: L-Normalized Rate
Measurement	Well	Group	Time	OCR	ECAR	PER																				Measurement	Well	Group	Time	OCR	ECAR	PER
1	A01	Background	1.59116	0	0	0																				1	A01	Background	1.59116	0	0	0
1	B01	siCNT	1.59116	241135	301533	0																				1	B01	siCNT	1.59116	241135	301533	0
1	C01	siCNT	1.59116	311307	258494	0																				1	C01	siCNT	1.59116	311307	258494	0
1	D01	siPJA2	1.59116	415336	252356	0																				1	D01	siPJA2	1.59116	415336	252356	0
1	E01	siPJA2	1.59116	406322	227937	0																				1	E01	siPJA2	1.59116	406322	227937	0
1	F01	siPJA2 AMPK inhib.	1.59116	367433	259447	0																				1	F01	siPJA2 AMPK inhib.	1.59116	367433	259447	0
1	G01	siPJA2 AMPK inhib.	1.59116	353969	230698	0																				1	G01	siPJA2 AMPK inhib.	1.59116	353969	230698	0
1	H01	Background	1.59116	0	0	0																				1	H01	Background	1.59116	0	0	0
2	A01	Background	8.17941	0	0	0																				2	A01	Background	8.17941	0	0	0
2	B01	siCNT	8.17941	236473	273945	0																				2	B01	siCNT	8.17941	236473	273945	0
2	C01	siCNT	8.17941	298988	252151	0																				2	C01	siCNT	8.17941	298988	252151	0
2	D01	siPJA2	8.17941	415641	241550	0																				2	D01	siPJA2	8.17941	415641	241550	0
2	E01	siPJA2	8.17941	408383	219289	0																				2	E01	siPJA2	8.17941	408383	219289	0
2	F01	siPJA2 AMPK inhib.	8.17941	359057	238362	0																				2	F01	siPJA2 AMPK inhib.	8.17941	359057	238362	0
2	G01	siPJA2 AMPK inhib.	8.17941	330567	211390	0																				2	G01	siPJA2 AMPK inhib.	8.17941	330567	211390	0
2	H01	Background	8.17941	0	0	0																				2	H01	Background	8.17941	0	0	0
3	A01	Background	14.7692	0	0	0																				3	A01	Background	14.7692	0	0	0
3	B01	siCNT	14.7692	227125	271417	0																				3	B01	siCNT	14.7692	227125	271417	0
3	C01	siCNT	14.7692	279068	251809	0																				3	C01	siCNT	14.7692	279068	251809	0
3	D01	siPJA2	14.7692	414251	236955	0																				3	D01	siPJA2	14.7692	414251	236955	0
3	E01	siPJA2	14.7692	408760	213430	0																				3	E01	siPJA2	14.7692	408760	213430	0
3	F01	siPJA2 AMPK inhib.	14.7692	354513	236418	0																				3	F01	siPJA2 AMPK inhib.	14.7692	354513	236418	0
3	G01	siPJA2 AMPK inhib.	14.7692	306862	211050	0																				3	G01	siPJA2 AMPK inhib.	14.7692	306862	211050	0
3	H01	Background	14.7692	0	0	0																				3	H01	Background	14.7692	0	0	0
4	A01	Background	21.437	0	0	0																				4	A01	Background	21.437	0	0	0
4	B01	siCNT	21.437	79414.4	305797	0																				4	B01	siCNT	21.437	79414.4	305797	0
4	C01	siCNT	21.437	137695	270574	0																				4	C01	siCNT	21.437	137695	270574	0
4	D01	siPJA2	21.437	174627	251468	0																				4	D01	siPJA2	21.437	174627	251468	0
4	E01	siPJA2	21.437	176813	241798	0																				4	E01	siPJA2	21.437	176813	241798	0
4	F01	siPJA2 AMPK inhib.	21.437	163090	252515	0																				4	F01	siPJA2 AMPK inhib.	21.437	163090	252515	0
4	G01	siPJA2 AMPK inhib.	21.437	143255	228720	0																				4	G01	siPJA2 AMPK inhib.	21.437	143255	228720	0
4	H01	Background	21.437	0	0	0																				4	H01	Background	21.437	0	0	0
5	A01	Background	28.0298	0	0	0																				5	A01	Background	28.0298	0	0	0
5	B01	siCNT	28.0298	76621.9	340820	0																				5	B01	siCNT	28.0298	76621.9	340820	0
5	C01	siCNT	28.0298	131251	290774	0																				5	C01	siCNT	28.0298	131251	290774	0
5	D01	siPJA2	28.0298	176175	280738	0																				5	D01	siPJA2	28.0298	176175	280738	0
5	E01	siPJA2	28.0298	176905	260930	0																				5	E01	siPJA2	28.0298	176905	260930	0
5	F01	siPJA2 AMPK inhib.	28.0298	165033	272157	0																				5	F01	siPJA2 AMPK inhib.	28.0298	165033	272157	0
5	G01	siPJA2 AMPK inhib.	28.0298	145328	249177	0																				5	G01	siPJA2 AMPK inhib.	28.0298	145328	249177	0
5	H01	Background	28.0298	0	0	0																				5	H01	Background	28.0298	0	0	0
6	A01	Background	34.6218	0	0	0																				6	A01	Background	34.6218	0	0	0
6	B01	siCNT	34.6218	74035.1	356140	0																				6	B01	siCNT	34.6218	74035.1	356140	0
6	C01	siCNT	34.6218	130787	303055	0																				6	C01	siCNT	34.6218	130787	303055	0
6	D01	siPJA2	34.6218	177221	292173	0																				6	D01	siPJA2	34.6218	177221	292173	0
6	E01	siPJA2	34.6218	177477	273302	0																				6	E01	siPJA2	34.6218	177477	273302	0
6	F01	siPJA2 AMPK inhib.	34.6218	164662	285875	0																				6	F01	siPJA2 AMPK inhib.	34.6218	164662	285875	0
6	G01	siPJA2 AMPK inhib.	34.6218	146757	262929	0																				6	G01	siPJA2 AMPK inhib.	34.6218	146757	262929	0
6	H01	Background	34.6218	0	0	0																				6	H01	Background	34.6218	0	0	0
7	A01	Background	41.2937	0	0	0																				7	A01	Background	41.2937	0	0	0
7	B01	siCNT	41.2937	325883	346675	0																				7	B01	siCNT	41.2937	325883	346675	0
7	C01	siCNT	41.2937	259056	297349	0																				7	C01	siCNT	41.2937	259056	297349	0
7	D01	siPJA2	41.2937	657620	309707	0																				7	D01	siPJA2	41.2937	657620	309707	0
7	E01	siPJA2	41.2937	700983	289581	0																				7	E01	siPJA2	41.2937	700983	289581	0
7	F01	siPJA2 AMPK inhib.	41.2937	469260	303475	0																				7	F01	siPJA2 AMPK inhib.	41.2937	469260	303475	0
7	G01	siPJA2 AMPK inhib.	41.2937	570124	275274	0																				7	G01	siPJA2 AMPK inhib.	41.2937	570124	275274	0
7	H01	Background	41.2937	0	0	0																				7	H01	Background	41.2937	0	0	0
8	A01	Background	47.8927	0	0	0																				8	A01	Background	47.8927	0	0	0
8	B01	siCNT	47.8927	329741	343024	0																				8	B01	siCNT	47.8927	329741	343024	0
8	C01	siCNT	47.8927	236896	286534	0																				8	C01	siCNT	47.8927	236896	286534	0
8	D01	siPJA2	47.8927	688062	301011	0																				8	D01	siPJA2	47.8927	688062	301011	0
8	E01	siPJA2	47.8927	734768	280921	0																				8	E01	siPJA2	47.8927	734768	280921	0
8	F01	siPJA2 AMPK inhib.	47.8927	449502	294092	0																				8	F01	siPJA2 AMPK inhib.	47.8927	449502	294092	0
8	G01	siPJA2 AMPK inhib.	47.8927	593706	269945	0																				8	G01	siPJA2 AMPK inhib.	47.8927	593706	269945	0
8	H01	Background	47.8927	0	0	0																				8	H01	Background	47.8927	0	0	0
9	A01	Background	54.4871	0	0	0																				9	A01	Background	54.4871	0	0	0
9	B01	siCNT	54.4871	300351	341558	0																				9	B01	siCNT	54.4871	300351	341558	0
9	C01	siCNT	54.4871	212230	282462	0																				9	C01	siCNT	54.4871	212230	282462	0
9	D01	siPJA2	54.4871	657112	301758	0																				9	D01	siPJA2	54.4871	657112	301758	0
9	E01	siPJA2	54.4871	708546	280594	0																				9	E01	siPJA2	54.4871	708546	280594	0
9	F01	siPJA2 AMPK inhib.	54.4871	418988	294689	0																				9	F01	siPJA2 AMPK inhib.	54.4871	418988	294689	0
9	G01	siPJA2 AMPK inhib.	54.4871	565366	269783	0																				9	G01	siPJA2 AMPK inhib.	54.4871	565366	269783	0
9	H01	Background	54.4871	0	0	0																				9	H01	Background	54.4871	0	0	0
10	A01	Background	61.1613	0	0	0																				10	A01	Background	61.1613	0	0	0
10	B01	siCNT	61.1613	22332.6	327167	0																				10	B01	siCNT	61.1613	22332.6	327167	0
10	C01	siCNT	61.1613	89822.4	278660	0																				10	C01	siCNT	61.1613	89822.4	278660	0
10	D01	siPJA2	61.1613	111291	294917	0																				10	D01	siPJA2	61.1613	111291	294917	0
10	E01	siPJA2	61.1613	116709	275027	0																				10	E01	siPJA2	61.1613	116709	275027	0
10	F01	siPJA2 AMPK inhib.	61.1613	96080.8	286318	0																				10	F01	siPJA2 AMPK inhib.	61.1613	96080.8	286318	0
10	G01	siPJA2 AMPK inhib.	61.1613	91003.9	256945	0																				10	G01	siPJA2 AMPK inhib.	61.1613	91003.9	256945	0
10	H01	Background	61.1613	0	0	0																				10	H01	Background	61.1613	0	0	0
11	A01	Background	67.7628	0	0	0																				11	A01	Background	67.7628	0	0	0
11	B01	siCNT	67.7628	26863.3	326008	0																				11	B01	siCNT	67.7628	26863.3	326008	0
11	C01	siCNT	67.7628	92134.3	269618	0																				11	C01	siCNT	67.7628	92134.3	269618	0
11	D01	siPJA2	67.7628	121753	287213	0																				11	D01	siPJA2	67.7628	121753	287213	0
11	E01	siPJA2	67.7628	125588	266204	0																				11	E01	siPJA2	67.7628	125588	266204	0
11	F01	siPJA2 AMPK inhib.	67.7628	105268	283468	0																				11	F01	siPJA2 AMPK inhib.	67.7628	105268	283468	0
11	G01	siPJA2 AMPK inhib.	67.7628	99653.9	253075	0																				11	G01	siPJA2 AMPK inhib.	67.7628	99653.9	253075	0
11	H01	Background	67.7628	0	0	0																				11	H01	Background	67.7628	0	0	0
12	A01	Background	74.359	0	0	0																				12	A01	Background	74.359	0	0	0
12	B01	siCNT	74.359	26617.5	326414	0																				12	B01	siCNT	74.359	26617.5	326414	0
12	C01	siCNT	74.359	86431.9	268885	0																				12	C01	siCNT	74.359	86431.9	268885	0
12	D01	siPJA2	74.359	119053	287542	0																				12	D01	siPJA2	74.359	119053	287542	0
12	E01	siPJA2	74.359	126379	267181	0																				12	E01	siPJA2	74.359	126379	267181	0
12	F01	siPJA2 AMPK inhib.	74.359	102783	285785	0																				12	F01	siPJA2 AMPK inhib.	74.359	102783	285785	0
12	G01	siPJA2 AMPK inhib.	74.359	98549.3	259717	0																				12	G01	siPJA2 AMPK inhib.	74.359	98549.3	259717	0
12	H01	Background	74.359	0	0	0																				12	H01	Background	74.359	0	0	0

[truncated: 31 more sheets: Rate (Copy)9, Rate (Copy)8, Rate (Copy)7, Rate (Copy)6, Rate (Copy)5, Rate (Copy)4, Rate (Copy)3, Rate (Copy)2, Rate (Copy)1, Rate (Copy), L-Rate9, L-Rate8, L-Rate7, L-Rate6, L-Rate5, L-Rate4, L-Rate3, L-Rate2, L-Rate1, L-Rate …]
