# Supplementary material for: Targeted inhibition of ubiquitin signaling reverses metabolic reprogramming and suppresses glioblastoma growth
Source: Commun Biol. 2022 Aug 2;5:780. doi: 10.1038/s42003-022-03639-8 (PMC9345969; doi:10.1038/s42003-022-03639-8)
Supplement: Supplementary file 5 — Supplementary Data 2 [file 42003_2022_3639_MOESM5_ESM.zip › Supplementary Data 2/FIG 3b.xlsx]

## Sheet: Foglio1
		exp1	exp2	exp3
		pAMPK	pAMPK	pAMPK			ratio				dv.st
	sicnt	890870	1420477	372784			0.0223923	0.0965164	0.0202179		0.0434369		pvalue
	sicnt 6h	10869974	5013368	6.61143e+06			0.22125	0.205775	0.335284		0.0707289		sicnt su sipraja 0		sicnt si sipraja 9h
	sicnt 9h	13732288	4434711	4.91686e+06			0.340362	0.145306	0.230217		0.0977992		0.000704985	***	0.0282724	*
	sipraja2	16257602	11918903	8.09215e+06			0.413318	0.491083	0.352312		0.0695535
	sipraja2 6h	25187037	31098137	6.4261e+06			0.929447	1.07097	0.24206		0.443401		sicnt su praja 6h
	sipraja2 9h	33916158	45634324	1.05757e+07			1.47531	1.50927	0.474438		0.587904		0.064875
		AMPK	AMPK	AMPK
	sicnt	39784706	14717468	18438267
	sicnt 6h	49129848	24363300	19718924				sicnt	sipraja2
	sicnt 9h	40346170	30519706	21357501			0	0.0223923	0.413318
	sipraja2	39334362	24270673	22968693			6h	0.22125	0.929447
	sipraja2 6h	27098957	29037258	26547543			9h	0.340362	1.47531
	sipraja2 9h	22989149	30235978	22291024
