# Supplementary material for: Targeted inhibition of ubiquitin signaling reverses metabolic reprogramming and suppresses glioblastoma growth
Source: Commun Biol. 2022 Aug 2;5:780. doi: 10.1038/s42003-022-03639-8 (PMC9345969; doi:10.1038/s42003-022-03639-8)
Supplement: Supplementary file 5 — Supplementary Data 2 [file 42003_2022_3639_MOESM5_ESM.zip › Supplementary Data 2/FIG 3F.xlsx]

## Sheet: Foglio1
		exp1	exp2	exp3
		pAMPK	pAMPK	pAMPK		ratio				dv.st
	sicnt	64280969	54267768	8668.5		0.778722	0.730042	0.433035		0.187119					pvalue
	sicnt 8h aicar	86736416	48117818	55991.5		1.04377	0.785154	0.999795		0.138376					sicnt su sipraja0		sicnt su sipraja 8
	sipraja2	107523023	74284597	42463		1.21358	1.22806	0.933027		0.166316					0.0149043	*	0.0342835	*
	sipraja2 8h aicar	120826872	46038061	81791		1.84588	1.10511	1.97329		0.468813
	sipraja2+siksr2	78358215	21985877	61923		0.954128	0.514463	1.17172		0.334822					sipraja su disrna 0		sipraja su dsirna 8
	sipraja2+siksr2 8h aicar	115036044	27244777	90819		1.46262	0.38037	1.58849		0.664163					0.160058		0.174421
		AMPK	AMPK	AMPK
	sicnt	82546742	74335182	20018
	sicnt 8h aicar	83099035	61284546	56003
	sipraja2	88599701	60489354	45511				sicnt	sipraja	sipraja+siksr2
	sipraja2 8h aicar	65457630	41659253	41449			0	0.778722	1.21358	0.954128
	sipraja2+siksr2	82125458	42735546	52848			8h	1.04377	1.84588	1.46262
	sipraja2+siksr2 8h aicar	78650592	71626981	57173
