# Supplementary material for: Targeted inhibition of ubiquitin signaling reverses metabolic reprogramming and suppresses glioblastoma growth
Source: Commun Biol. 2022 Aug 2;5:780. doi: 10.1038/s42003-022-03639-8 (PMC9345969; doi:10.1038/s42003-022-03639-8)
Supplement: Supplementary file 5 — Supplementary Data 2 [file 42003_2022_3639_MOESM5_ESM.zip › Supplementary Data 2/FIG 3G-H SUPPLEM FIG 4 A-B.xlsx]

## Sheet: pvalue
										FIG. 3H and Suppl. FIG 4. B
		Basal Respiration	Maximal Respiration	ATP Production	Spare Respiratory Capacity	Spare Respiratory Capacity as a %
	sicnt	204792	303550	153090	98757.7	1.48223		TESTt praja2 su cnt
		189246	169234	148281	-20012.1	0.894254		basal respiration	maximal respiration	atp production	spare respiratory capacity	SRC %
		186598	305873	142078	119275	1.63921		0.0119066	0.00697131	0.00267783	0.00612256	0.0062016
		186199	272760	145123	86560.6	1.46488		*	**	**	**	**
		Basal Respiration	Maximal Respiration	ATP Production	Spare Respiratory Capacity	Spare Respiratory Capacity as a %
	sipraja	302960	576772	239624	273811	1.90378		TESTt praja2 siksr2 su praja2
		292051	618059	231948	326007	2.11627		basal respiration	maximal respiration	atp production	spare respiratory capacity	SRC%
		248471	459401	189613	210930	1.84891		0.0258145	0.00930595	0.402165	0.00586103	0.00194135
		448421	970495	293870	522074	2.16425		*	**		**	**
		Basal Respiration	Maximal Respiration	ATP Production	Spare Respiratory Capacity	Spare Respiratory Capacity as a %
	siksr2	209118	438932	175135	229814	2.09897		TESTt ksr2 su cnt
		224409	481890	186490	257481	2.14737		basal respiration	maximal respiration	atp production	spare respiratory capacity	SRC%
		187111	373762	157779	186652	1.99754		0.106565	0.26132	0.158068	0.0890862	0.131523
		72150	207753	33835.5	135603	2.87946
		72927.4	10822.4	59262.8	-62104.9	0.1484
		79615.9	453749	26814.1	374133	5.69923
		Basal Respiration	Maximal Respiration	ATP Production	Spare Respiratory Capacity	Spare Respiratory Capacity as a %
	sipraja siksr2	197111	237073	222849	39962.4	1.20274
		225683	251553	224793	25870.5	1.11463
		241385	408022	274659	166638	1.69034
		191209	206214	205772	15004.6	1.07847
