# Supplementary material for: Targeted inhibition of ubiquitin signaling reverses metabolic reprogramming and suppresses glioblastoma growth
Source: Commun Biol. 2022 Aug 2;5:780. doi: 10.1038/s42003-022-03639-8 (PMC9345969; doi:10.1038/s42003-022-03639-8)
Supplement: Supplementary file 5 — Supplementary Data 2 [file 42003_2022_3639_MOESM5_ESM.zip › Supplementary Data 2/FIG 4 E (2).xlsx]

## Sheet: Foglio1
Campo1	Fold-Change	padj	Normalized_values.Gene	U87_siRNA_CTR1	U87_siRNA_CTR2	U87_siRNA_CTR3	U87_siRNA_PRAJA1	U87_siRNA_PRAJA2	U87_siRNA_PRAJA3
CYCS	1.71147	1.74017e-05	CYCS	682.386	833.783	745.564	1281.5	1310.67	1272.2
COX7A2	1.65168	0.0151605	COX7A2	768.195	1418.89	811.156	1525.7	1860.04	1557.59
COX7B	1.57711	0.0176981	COX7B	936.408	1671.56	1160.98	1788.36	2161.79	1984.08				sicnt	sipraja2
												CYCS	1	1.71
												COX7A2	1	1.65
												COX7B	1	1.58
