# Supplementary material for: Targeted inhibition of ubiquitin signaling reverses metabolic reprogramming and suppresses glioblastoma growth
Source: Commun Biol. 2022 Aug 2;5:780. doi: 10.1038/s42003-022-03639-8 (PMC9345969; doi:10.1038/s42003-022-03639-8)
Supplement: Supplementary file 5 — Supplementary Data 2 [file 42003_2022_3639_MOESM5_ESM.zip › Supplementary Data 2/FIG 4 E.xlsx]

## Sheet: Foglio1
Campo1	Fold-Change	padj	Normalized_values.Gene	U87_siRNA_CTR1	U87_siRNA_CTR2	U87_siRNA_CTR3	U87_siRNA_PRAJA1	U87_siRNA_PRAJA2	U87_siRNA_PRAJA3
ATP5MF	1.62601	0.00836806	ATP5MF	249.255	308.513	197.87	427.852	441.112	357.956
ATP5PO	1.55202	0.0517251	ATP5PO	251.979	257.981	145.396	306.781	388.132	324.096
CYCS	1.71147	1.74017e-05	CYCS	682.386	833.783	745.564	1281.5	1310.67	1272.2
MT-ATP6	1.36412	0.0651062	MT-ATP6	532.561	494.685	494.128	596.12	723.285	757.029
												sicnt	sipja2
											ATP5MF	1	1.62
											ATP5PO	1	1.55
											CYCS	1	1.71
											MT-ATP6	1	1.36
