# Supplementary material for: Targeted inhibition of ubiquitin signaling reverses metabolic reprogramming and suppresses glioblastoma growth
Source: Commun Biol. 2022 Aug 2;5:780. doi: 10.1038/s42003-022-03639-8 (PMC9345969; doi:10.1038/s42003-022-03639-8)
Supplement: Supplementary file 5 — Supplementary Data 2 [file 42003_2022_3639_MOESM5_ESM.zip › Supplementary Data 2/FIG 4.xls]

## Sheet: Sheet0
Upstream Regulator	Molecule Type	Predicted Activation State	Activation z-score	Target Molecules in Dataset
TNF	cytokine	Activated	5508	ALDH1A3,AMPD3,ANXA1,AQP9,ARF4,ARL6IP5,ASS1,ATF4,ATP5PF,B4GALT1
IL1B	cytokine	Activated	5023	ADAMTS1,ALDH7A1,AMPD3,ANXA1,ARL6IP5,ASS1,ATF4,BDKRB1,BIRC2,BIRC3
JUN	transcription regulator	Activated	3920	ACAT2,ANXA1,BDNF,BIRC2,BIRC3,C3,CALM1 (includes others),CAPN2,CCL20,CD164
IL17A	cytokine	Activated	3917	C3,CCL20,CCL4,CSF3,CXCL1,CXCL2,CXCL3,CXCL8,FGF2,FOSL1
ERBB2	kinase	Activated	3683	ATF4,B4GAT1,BHLHE40,BIRC3,CAPZA2,CCDC80,CCL20,CCL4,CCNB2,CD164
TREM1	transmembrane receptor	Activated	3638	CCL20,CCL3,CDK1,CKS2,CXCL1,CXCL2,CXCL3,CXCL8,F3,FABP3
AGT	growth factor	Activated	3637	ACAT2,ALDH1A3,ANXA1,BDNF,BHLHE40,C3,CALR,CASP3,CCDC80,CCL4
FGF2	growth factor	Activated	3627	ATF4,BDNF,BRIX1,CAPZA2,CCL20,CSF3,CXCL2,DAD1,DDIT3,DUSP6
ESR2	ligand-dependent nuclear receptor	Activated	3612	ABCE1,ADAMTS1,ANXA1,C3,CALU,CAPN2,CCL20,CCT7,CKS1B,CLU
TGFB1	growth factor	Activated	3522	ABCE1,ACLY,AKR1C1/AKR1C2,ALDH18A1,AMD1,AP3S1,AQP9,ARF4,ARPC2,ASS1
PTGS2	enzyme	Activated	3489	ANXA1,BIRC3,CCL4,CLU,CSF3,CTSD,CXCL3,CXCL8,DUSP1,DYNLL1
Tnf (family)	group	Activated	3478	BIRC2,BIRC3,CCL3,CCL4,CXCL1,CXCL3,CXCL8,F3,FBXO32,IL1A
INSR	kinase	Activated	3462	ARHGDIA,ATP5MC1,ATP5MC3,ATP5MF,ATP5MG,ATP5PD,ATP5PF,ATP5PO,CCL4,CDC6
EGFR	kinase	Activated	3357	AMD1,ANXA1,B4GAT1,CAPZA2,CASP3,CCT5,CD164,CDK1,CHI3L1,CXCL8
TLR2	transmembrane receptor	Activated	3344	BDNF,CASP3,CCL4,CSF3,CXCL2,CXCL3,CXCL8,DUSP1,FBXO32,IL1A
S100A9	other	Activated	3342	ADAMTS1,BHLHE40,C3,CXCL3,CXCL8,DDIT4,FOSL1,IL1B,IL33,IL6
IL2	cytokine	Activated	3236	ANXA1,ARHGDIA,BCCIP,BHLHE40,BIRC3,C3,CASP3,CCL3,CCL4,CD46
ESR1	ligand-dependent nuclear receptor	Activated	3186	ACLY,AQP9,ASS1,BCCIP,BDNF,BIRC3,C3,CAPN2,CCL20,CCL4
S100A8	other	Activated	3171	ADAMTS1,ARG2,BHLHE40,BIRC2,CCL20,CXCL2,CXCL3,CXCL8,DDIT4,FOSL1
CEBPA	transcription regulator	Activated	3151	ACLY,AKR1C1/AKR1C2,AKR1C3,ANXA1,ARG2,ARL6IP5,ASS1,ATF4,C3,CCL20
MAP3K8	kinase	Activated	3101	BIRC3,CCL20,CCL4,CSF3,CXCL2,CXCL3,CXCL8,DUSP6,IER3,IL1A
BMP6	growth factor	Activated	3075	ADAMTS1,ARMCX3,FOSL1,HBEGF,ID1,ID2,IL1A,IL6,ITGA5,MATN2
HRAS	enzyme	Activated	3072	ACLY,ALDH1A3,ATP5PF,BIRC3,CALU,CAPN2,CCDC80,CDK1,CLCF1,CLU
NFAT5	transcription regulator	Activated	3030	CSF3,CXCL3,DDIT4,F3,IFIT3,IL11,IL1B,IL1RN,IL6,IRAK1
Mek	group	Activated	3024	ABCE1,B4GAT1,CD164,CLU,CXCL8,DDR2,DDX58,DSE,DUSP6,F3
IL6	cytokine	Activated	3005	ADAMTS1,ANXA1,ARL6,BDNF,C3,CASP3,CCL20,CCL4,CCNB2,CD163L1
FOS	transcription regulator	Activated	2961	AKR1C3,ALDH1A3,ARPC5,B4GALT1,BDNF,C3,CALU,CAPN2,CASP3,CCL20
NAMPT	cytokine	Activated	2955	BDNF,CCL20,CXCL1,CXCL2,CXCL8,ID1,IL6,MMP1,MMP3,NAMPT
BSG	transporter	Activated	2923	CCL20,CIP2A,CXCL3,CXCL8,IL1A,IL1B,MMP1,MMP3,SERPINE1
MET	kinase	Activated	2918	CDK1,CXCL1,CXCL8,FBXO32,HBEGF,IL1B,IL6,PAPPA,PTGS2,SPP1
FGF1	growth factor	Activated	2916	CCL3,CXCL1,DUSP6,GCLM,IL1B,IL6,ODC1,PTGS2,SPP1,TGM2
OSM	cytokine	Activated	2895	ADAMTS1,AKR1C1/AKR1C2,AKR1C3,AMPD3,ANXA1,AQP9,ATP13A3,BHLHE40,CCL20,CHI3L1
PRKCD	kinase	Activated	2865	BIRC2,BIRC3,CCL20,CTSB,CXCL8,DDIT3,DUSP6,FOSL1,IL1B,IL1RN
IL15	cytokine	Activated	2860	ANXA1,ATF4,BRK1,CALM1 (includes others),CASP3,CCL3,CCL4,CD46,CKS1B,CKS2
MIF	cytokine	Activated	2839	CCL4,CXCL2,CXCL3,CXCL8,DUSP1,IL11,IL1B,IL6,MFN1,MMP1
KRT17	other	Activated	2828	CCL4,CSF3,CXCL2,CXCL3,IL1B,IL6,MMP3,SPP1
TBK1	kinase	Activated	2743	CCL4,CXCL2,CXCL3,CXCL8,DDX58,IFIT3,IL1A,IL6,PTGS2
CGA	other	Activated	2729	ADAMTS1,BDNF,BIRC2,C1GALT1C1,CXCL8,DDIT3,GTF2F2,ID1,NUPR1,PTGS2
STAT3	transcription regulator	Activated	2723	ALDH1A3,ARG2,BEX1,CASP3,CCL20,CCL4,CCNC,CD46,CDK1,CHI3L1
LEP	growth factor	Activated	2705	ACLY,AKR1C1/AKR1C2,APOH,AQP9,ASS1,ATP5PB,BDNF,CASP3,CCNC,CSF3
SRF	transcription regulator	Activated	2646	AMD1,CLDN12,FOSL1,G0S2,GLIPR1,GLRX3,GTF2H5,MGST1,PDCD10,PTGS2
CG	complex	Activated	2644	ADAMTS1,AKR1C3,BDNF,BHLHE40,CCL20,CDC6,CDK1,CLDN12,CLU,CREM
FN1	enzyme	Activated	2642	BIRC3,CAPN2,CCL4,CTSD,CXCL1,CXCL2,CXCL3,CXCL8,EIF4B,F3
MRTFB	transcription regulator	Activated	2630	ADAMTS1,G0S2,HLA-A,ID1,ITGA5,MPP4,PTGS2,RAB27B,SERINC3,SERPINE1
GNAS	enzyme	Activated	2630	ADAMTS1,CDC42,CXCL2,IL11,IL6,MAFF,PLA2G4A,SPP1
FOXL2	transcription regulator	Activated	2629	ATP5F1E,CCL20,CCL3,CXCL2,CXCL3,IER3,IL11,IL6,LIF,MAFF
IL36G	cytokine	Activated	2600	CCL20,CSF3,CXCL1,CXCL2,CXCL8,IL6,WNT5A
FCER1G	transmembrane receptor	Activated	2594	CCL3,CCL4,CXCL8,IL1B,IL1RN,IL6,PTGS2
FOXO1	transcription regulator	Activated	2594	ACLY,AQP9,ATP5MC3,ATP5PF,ATP6V0B,ATP6V1D,BIRC3,CCL20,CCL4,CCNB2
SPHK1	kinase	Activated	2591	BIRC2,BIRC3,CXCL8,DDIT3,IL1B,IL33,IL6,PTGES,PTGS2,SERPINE1
IRF8	transcription regulator	Activated	2581	CASP3,CREM,CTSS,DDX58,IFIT3,IL1B,IL6,LIF,STAT2
FGFR1	kinase	Activated	2573	DDIT3,EIF1AX,EIF4E,FGF2,FGF7,IL11,IL6,LIF,MMP1,MMP3
E2F3	transcription regulator	Activated	2562	AKR1C1/AKR1C2,AKR1C3,CCL20,CCNB2,CDC6,CDK1,CXCL1,FGF2,H2BC11,H2BC8
CTNNB1	transcription regulator	Activated	2561	ACAT2,ACLY,ACTR8,ALDH1A3,ANXA1,ARHGDIA,ATP5MC3,ATP5PO,BDNF,BHLHE40
Esrra	transcription regulator	Activated	2537	ATP5MC1,ATP5MC3,ATP5MF,ATP5PB,ATP5PF,ATP5PO,CCL20,CYCS,GALM,IL1A
TRAF2	enzyme	Activated	2515	BIRC2,BIRC3,CDK1,CXCL3,CXCL8,IL6,PYGL
SMPD1	enzyme	Activated	2515	CCL20,CCL3,CCL4,CLCF1,CSF3,CTSB,CXCL1,CXCL2,CXCL8,IL6
IL22	cytokine	Activated	2508	C3,CCL20,CCL4,CXCL1,CXCL2,CXCL3,CXCL8,FTH1,HBEGF,HLA-B
CRH	cytokine	Activated	2486	BDNF,CLEC11A,CXCL8,DIO2,IL1B,IL1RN,IL6,SLC2A3
TSH	complex	Activated	2425	CTSS,CXCL8,FTH1,IL1RN,IL6,WNT5A
FASLG	cytokine	Activated	2403	BIRC2,CASP3,CXCL8,FTH1,IL1B,IL6
TGIF1	transcription regulator	Activated	2398	CCL3,CXCL1,CXCL2,CXCL3,CXCL8,IL1B,IL6
ELF4	transcription regulator	Activated	2390	CREM,CXCL2,CXCL8,DUSP1,RAP1B,SPP1
PIK3CG	kinase	Activated	2390	GBP2,HLA-A,IL1B,IL6,IRF1,MMP3
CCL2	cytokine	Activated	2378	CXCL3,CXCL8,F3,IL1A,IL1B,IL6,ITGA5,MMP1,PTGS2,SERPINE1
C5	cytokine	Activated	2372	CCL3,CCL4,CD46,CSF3,CXCL1,CXCL2,CXCL3,CXCL8,F3,IL1A
C3	peptidase	Activated	2369	C3,CASP3,CCL4,CD46,CSF3,CXCL2,CXCL3,CXCL8,IL1A,IL1B
PLAU	peptidase	Activated	2367	CXCL3,F3,IL1B,IL6,MMP1,SERPINE1
RIPK1	kinase	Activated	2310	CXCL1,CXCL2,CXCL8,IL1B,IL33,IL6,WNT5A
ITGB1	transmembrane receptor	Activated	2284	CXCL8,FBN2,HAS1,IL1B,IL1RN,IL6,ITGA5,LAMB1,LIMS1,MATN2
PPP2CA	phosphatase	Activated	2236	CXCL3,IL1A,IRF1,NT5E,PTGS2
TBX2	transcription regulator	Activated	2236	BHLHE40,CDC6,CDK1,CKS1B,DDIT3
IL4	cytokine	Activated	2226	ANXA1,APH1A,ARG2,ASS1,ATP5MK,BDNF,BHLHE40,BIRC2,C3,CASP3
IRS1	enzyme	Activated	2221	DDIT3,FBXO32,FEN1,HMGCR,ID2,IL6,SPP1,TFAM,TGFBI,WNT5A
PDGFB	growth factor	Activated	2218	CCL3,CXCL8,FGF7,IL1RN,IL6,MMP3,MYL6,PTGS2,SPP1
MTOR	kinase	Activated	2217	ACLY,ALDH1A3,ATP5MG,ATP5PB,BEX1,CASP3,CXCL1,CXCL2,CXCL8,CYCS
BCL2	transporter	Activated	2210	CASP3,CCNC,CDK1,CXCL1,CXCL8,IL1B,IL6,SNAP25,SQSTM1
ITGB3	transmembrane receptor	Activated	2200	ACLY,BIRC2,CDK1,IL1B,ITGA5,LIMS1,MMP1,PTGS2,SERPINE1
PF4	cytokine	Activated	2190	BIRC3,CCL3,CCL4,CXCL3,CXCL8,DDX58,F3,IL1A,IL1B,IL6
IRF6	transcription regulator	Activated	2189	CXCL8,IL1B,IL6,PTGES,PTGS2
ADAM17	peptidase	Activated	2185	CSF3,CXCL2,CXCL8,IL6,NRG1,WNT5A
PTK2	kinase	Activated	2183	BIRC2,BIRC3,IL6,ITGA5,PRRX1,SPP1
MMP3	peptidase	Activated	2153	FGF7,IL1B,MMP3,NUDT21,PTGES,PTGS2,RBM8A,SF3B1,SQSTM1
IRAK1	kinase	Activated	2146	CXCL8,IL1B,IL6,MMP1,STAT2
POU5F1	transcription regulator	Activated	2142	BIRC2,BIRC3,CASP3,CCL20,CTSB,CTSD,CXCL3,CXCL8,DUSP1,EFEMP1
UCHL1	peptidase	Activated	2138	JMY,PFKM,PLA2G4A,PSME1,SCP2,SERPINE1,STXBP4,TRMT13
DNMT3A	enzyme	Activated	2138	EFEMP1,FGF2,IRF1,PTGS2,RRAS2,SERPINH1,SPP1,SSBP2,TGM2
Collagen type II	complex	Activated	2121	CCL20,CXCL1,CXCL2,CXCL3,IL1A,IL1B,IL1RN,IL6,JAK2
OSCAR	other	Activated	2121	CCL20,CXCL1,CXCL2,CXCL3,CXCL8,IL1A,IL1RN,JAK2
RGS4	enzyme	Activated	2121	ABHD10,MOK,PAPPA,PCDH9,PYGL,SPP1,TFRC,TPRA1
HIF1A	transcription regulator	Activated	2104	ADAMTS1,AQP9,ARPC2,ATP5MC3,ATP5PF,ATP5PO,BHLHE40,BIRC2,CARS1,CCL4
CXCL8	cytokine	Activated	2081	ANXA1,CXCL2,CXCL3,CXCL8,F3,HAS1,IL1B,ITGA5,PTGS2,TPM1
KLF6	transcription regulator	Activated	2074	CHI3L1,CXCL2,CXCL8,IL1A,IL1B,IL6,PDCD1LG2,PTGS2,SERPINH1,TFPI2
Ccl2	cytokine	Activated	2058	CCL4,CTSB,CXCL2,CXCL3,IL1B,IL6,SPP1
NDRG1	kinase	Activated	2028	CASP3,CXCL1,CXCL2,CXCL3,CXCL8,IL1A,MMP1
mir-204	microRNA	Activated	2021	ATF4,BDNF,CXCL1,CXCL2,CXCL8,DDIT3,ID2,IL1B,IL6,SNAP25
HES3	transcription regulator	Activated	2000	CNIH4,RBM3,SCD,TUBA1A
C1QBP	transcription regulator	Activated	2000	BDKRB1,CXCL8,NAMPT,SQSTM1
FHL2	transcription regulator	Activated	2000	CTSD,CXCL8,SPP1,WNT5A
JUND	transcription regulator		1987	BDNF,C3,CLU,F3,FOSL1,FTH1,IL11,IL6,MMP1,MMP3
TRIB3	kinase		1982	DDIT3,DDIT4,ID1,PSAT1
BAP1	peptidase		1982	ATF4,CXCL2,DDIT3,LIF
MAPKAPK3	kinase		1982	CXCL2,CXCL3,DDIT3,IL6
OLR1	transmembrane receptor		1982	IL6,MMP1,MMP3,SPP1
TPSAB1/TPSB2	peptidase		1981	CXCL2,IL1B,IL6,MMP3
NDP	growth factor		1974	BDNF,FGF2,LIF,NUPR1
LILRA2	other		1969	CSF3,CXCL8,IL1B,IL6
FYN	kinase		1964	CCL4,DUSP1,IL1B,IL6,PTGS2,SUMO1
FABP4	transporter		1954	IL1A,IL1B,IL6,PTGS2
CRP	other		1941	CXCL8,IL1B,IL1RN,IL6,PSMC6,SERPINE1
ACSL4	enzyme		1913	H2AC8,JAK2,LAMB1,NT5E,PTGS2,SAT1,SPP1,TFPI
ANXA2	other		1910	IL6,MMP1,PTGS2,ZMAT3
MAPK9	kinase		1902	ACLY,BIRC3,CXCL8,DIO2,EIF4E,FOSL1,HMGCR,HMGCS1,IL11,IL1B
CCND1	transcription regulator		1897	ALDH1A3,ARMCX1,ATP6V0E1,C11orf58,CALU,CDC6,CDCA7L,CENPK,CIP2A,FGF7
PI3K (family)	group		1892	AKR1C1/AKR1C2,BIRC3,CTSD,CXCL1,CXCL8,DDIT3,DDIT4,FBXO32,FTH1,GCLM
PPIF	enzyme		1890	CCL20,CCL4,CXCL2,CXCL3,IL6,LIF,WNT5A
NLRP3	other		1888	CCL20,CCL4,CSF3,CXCL2,DDB2,IL1B,IL6,LIF
TNFSF12	cytokine		1849	ATP5PO,CCL3,CXCL2,CXCL3,CXCL8,CYCS,FBXO32,IL1B,IL6,MMP1
CSF3	cytokine		1843	ARHGDIA,BIRC3,CCL3,CTSD,CXCL2,CXCL3,CXCL8,DUSP6,HLA-DRB1,IL1RN
PGR	ligand-dependent nuclear receptor		1838	ADAMTS1,AKR1C3,ALDH1A3,AMD1,BIRC2,BIRC3,CAPN2,CCNB2,CDC6,CDK1
STAT6	transcription regulator		1828	ANXA1,ASS1,BIRC2,CCL20,CDK1,CTSB,CTSS,CXCL2,CXCL3,EVC
KRAS	enzyme		1827	ACLY,AMPD3,ARPP19,B4GAT1,BEX1,BIRC3,CASP3,CCDC80,CCT5,CHI3L1
GATA2	transcription regulator		1811	AQP9,CDC42,CHI3L1,CXCL2,DIO2,FCRLA,FOXL1,GBP2,IL6,ITGAE
GSK3B	kinase		1810	BIRC2,BIRC3,CDC6,CXCL8,DDIT3,IL1B,IL6,LAMB1,PTGS2,SERPINE1
NRF1	transcription regulator		1798	CCL20,COX7A2,COX7B,CXCL8,CYCS,FTH1,GCLM,IL1A,IL1RN,PSMC6
BDNF	growth factor		1797	ALDH7A1,ANXA5,BDNF,BHLHE40,CASP3,DUSP1,DUSP6,FRMD6,H2AC16,HMGCR
SMAD4	transcription regulator		1765	CCL20,CTSD,CXCL2,CXCL3,HMGA2,ID1,ID2,IER3,IL11,IL1B
BMP10	growth factor		1757	ALDH1A3,FGF2,HAS1,HLA-A,ID1,ID2,IL1B,MMP3,VCAN
MYC	transcription regulator		1716	ABCE1,ACLY,ADAMTS1,ALDH18A1,AMD1,ANXA5,ASS1,ATF4,ATP6V0B,BDNF
STAT5A	transcription regulator		1706	AKR1C3,BIRC3,CASP3,CSF3,GCNT3,HDGFL3,ID1,ID2,IL24,IL6
CUX1	transcription regulator		1698	CXCL1,CXCL2,CXCL3,CXCL8,H1-5,HLA-B,WNT5A
MAPK8	kinase		1692	B4GALT1,BIRC3,CASP3,CXCL8,DDIT3,DIO2,DUSP1,DUSP6,FOSL1,FTH1
TCF4	transcription regulator		1682	APH1A,B4GALT1,BEX3,BHLHE40,CASP3,CCNB2,CDK1,CIP2A,CKS2,CREM
CCR5	G-protein coupled receptor		1678	CASP3,CCL3,CCL4,CXCL2,CXCL3,F3,IL1B,IL6,TNFRSF1A
MAPKAPK2	kinase		1664	CXCL2,CXCL3,CXCL8,DDIT3,IL1B,IL6
WT1	transcription regulator		1658	ATP5ME,CMPK1,CXCL3,HBEGF,IDI1,IL11,IL1B,IL1RN,ITGB1BP1,MGST1
MED13	transcription regulator		1633	HMGCR,KRR1,LIF,PYGL,SCD,TKT
VDR	transcription regulator		1633	CXCL8,F3,FEN1,H2AZ1,ID1,IER3,IL1A,IL1RN,IL6,NUPR1
LEPR	transmembrane receptor		1616	ANXA5,GTF2A2,HMGCR,ID2,IL1RN,IL24,IL6,LIF,MMP3,SERPINE1
APP	other		1604	ANXA5,APH1A,ARF4,ARL6IP5,ATF4,ATP5PD,ATP5PF,BDNF,C3,CALR
Lh	complex		1597	ADAMTS1,ARL6IP5,BDNF,CAPZA1,CXCL8,DUSP1,FDXR,HMGCR,IL6,MSMO1
AKT1	kinase		1592	ACAT2,ACLY,AKR1C1/AKR1C2,ASS1,ATP5MC1,ATP5MC3,BIRC3,CASP3,CCL4,CKS2
EZH2	transcription regulator		1588	BIRC3,C3,CSF3,CXCL1,CXCL2,CXCL8,EPDR1,IL11,IL24,IL6
NR3C2	ligand-dependent nuclear receptor		1584	ABCC9,ADAMTS1,ARPC2,CXCL8,DDIT4,FGF2,IL1B,IL6,MMP1,PTGS2
EZR	other		1561	ATF4,DDIT3,DDIT4,IL1B,IL6,PTGS2
GAPDH	enzyme		1555	CCL20,CCL3,CCL4,CXCL1,DUSP1,SPP1,TXNIP,WARS1
PTHLH	other		1539	ADAMTS1,CDK1,CXCL8,IL11,IL6,PTGS2,SERPINE1
VTN	other		1536	BHLHE40,CXCL3,F3,IL1B,ITGA5,MMP1,PTGS2,SERPINE1
OGG1	enzyme		1536	CCL20,CXCL2,IL1A,IL1B,IL6
Hsp27	group		1528	CASP3,CXCL8,FBXO32,IL6,PTGS2
FAT1	other		1498	IL1B,IL6,MMP3,PRRX1,PTGS2
ELANE	peptidase		1494	CTSB,CXCL2,CXCL8,DDIT3,IL1B,IL6
TERT	enzyme		1491	ALDH1A3,CALU,CXCL8,DUSP6,EFEMP1,FGF2,FRMD6,HLA-B,HMGB1,IL1B
CREB1	transcription regulator		1489	ARL15,ATP5ME,ATP6V0B,BDNF,BHLHE40,CADPS2,CARS1,CCL3,CCL4,CCNB2
GNRH	group		1480	DUSP1,PTGS2,RAP1B,SEMA3A,STC1
CFB	peptidase		1477	C3,CXCL2,CXCL3,DDIT3,IL1B
MAPK10	kinase		1467	CASP3,CXCL8,IL6,MMP1,PTGS2
TNFSF10	cytokine		1462	BIRC2,BIRC3,CASP3,CSE1L,CTSB,CXCL8,DPYD,FTH1,HLA-A,IL1B
NOS1	enzyme		1446	BDNF,FBXO32,IL1A,IL1B,IL6
mir-155	microRNA		1446	ARG2,CCL3,CSF3,CXCL8,IFIT3,IL1B,IL6,MMP3,PTGS2,SERPINE1
IKK (complex)	complex		1406	BIRC3,CXCL8,IL1B,PTGS2,TCIM
GLI2	transcription regulator		1400	CCL4,CDK1,CLU,CSF3,CXCL2,CXCL3,IL1B,IL6,MMP3,PI3
BMP	group		1387	ID1,ID2,IL6,IRF1,SPP1
YBX1	transcription regulator		1387	CXCL2,EFEMP1,F3,ID1,MMP3,PAPPA,PTGS2,SLC2A3
PEBP1	other		1366	ACLY,CCL20,CXCL2,CXCL3,HMGA2,IL6,SCD
TIRAP	other		1353	CCL4,CXCL2,CXCL3,CXCL8,IL1B,IL6,IRF1,PTGS2
EGLN1	enzyme		1342	CCL20,IL1A,IL1B,IL6,MMP3,PTGS2
PLA2G6	enzyme		1342	ARG2,ATF4,DDIT3,PTGS2,STIM1
SOCS6	other		1342	CXCL2,CXCL3,HBEGF,IL1B,PTGS2
Il3	cytokine		1319	BHLHE40,CSF3,IL6,MMP3,SPP1,SRP9,TNFRSF1A
IFNG	cytokine		1307	ACLY,ALDH1A3,ALDH7A1,AQP9,ARG2,ARL6,ARL6IP5,ARPP19,ASS1,ATF4
SPI1	transcription regulator		1292	CCL3,CCL4,CCNB2,CDK1,CHI3L1,CTSS,DUSP6,FTH1,ID2,IFIT3
RPS6KA5	kinase		1285	CCL20,DUSP1,FOSL1,IL1B,IL6,PTGS2
NR4A3	ligand-dependent nuclear receptor		1276	BIRC3,CXCL3,IL1B,IL6,KIF20A,NDUFA5,PDPR
IL13	cytokine		1263	ARG2,BDNF,BIRC2,C3,CAPN2,CASP3,CCL20,CCL3,CCL4,CD163L1
IGFBP5	other		1257	BHLHE40,F3,SERPINE1,TNFRSF1A
TAZ	enzyme		1254	ADAMTS1,ANXA1,BDNF,CASP3,CDC42,CXCL2,DUSP1,IL6,PTGS2,RGS4
Akt	group		1241	ATF4,BHLHE40,BIRC2,CD164,CTSD,CXCL8,F3,FBXO32,FOSL1,IER3
SERPINE1	other		1238	CALR,CASP3,CXCL2,CXCL8,DUSP1,FGF2,IER3,IL6
ALDH1A2	enzyme		1236	ALDH1A3,FGF2,SPP1,TGFBI
LPIN1	phosphatase		1231	HMGCR,IL1B,IL6,PTGS2,SCD
LGALS3	other		1223	CASP3,CCNB2,CXCL2,CXCL3,DUSP6,IL1B,IL6,MGST1,NRAS,SPP1
TNC	other		1191	CCL20,CCL4,CXCL3,ID2,IL1A,IL1B,IL6,MMP1,TPM1
BECN1	other		1188	IL1B,IL6,SPP1,VPS29
STAT5B	transcription regulator		1152	AKR1C1/AKR1C2,AKR1C3,BIRC3,CASP3,DDIT3,G0S2,IL24,IL6,IRF1,MPC2
BMP7	growth factor		1147	CXCL8,CYCS,F3,GNG11,ID1,ID2,IL1B,IL1RN,IL6,ITGA5
MAP3K7	kinase		1141	BIRC3,CCL20,CXCL2,CXCL8,DDX58,GBP2,IFIT3,IL1B,IL6,IRF1
NOTCH1	transcription regulator		1135	AKR1C1/AKR1C2,BIRC2,BIRC3,CXCL1,CXCL8,DLD,FGF2,FOSL1,ID1,ID2
RABL6	other		1134	CKS1B,FEN1,HBEGF,HMMR,PBK,SERPINH1,TMEM97
ATP7B	transporter		1134	ACLY,CENPQ,CKS1B,HMGCR,HMGCS1,IDI1,MSMO1
AHR	ligand-dependent nuclear receptor		1134	ACTL6A,ARG2,CCL20,CDK1,CHI3L1,CTSD,CXCL2,DUSP6,EFEMP1,FBN2
OSMR	transmembrane receptor		1131	BIRC3,CXCL2,GBP2,IL6,JAK2,SCD
CAV1	transmembrane receptor		1131	CTSD,FGF2,HSD17B12,ID1,IL6,MMP1,PLA2G4A,SERPINE1,SLC1A1,SLC2A3
TNFRSF8	transmembrane receptor		1127	ALDH18A1,CCL3,CCL4,CXCL8,GBP2,MAP4K3,ODC1,PDPN,PFKM
INS	other		1126	ACLY,AQP9,DDIT3,DUSP1,EIF4E,F3,FADS3,FOSL1,HMGCR,HNRNPF
BTK	kinase		1102	CCL4,CXCL3,CXCL8,IFIT3,IL1A,IL1B,IL6,IRF1,RP2,SLC2A3
HOXD3	transcription regulator		1091	ITGA5,SERPINE1,TGFBI,TGM2
LOC105372576	other		1091	DYNLL1,FGF2,HMMR,TNFRSF12A
THPO	cytokine		1091	BIRC3,CXCL1,DDX58,IL1B,IL6,IRF1,JAK2,SH2B3,STAT2
IGF1	growth factor		1090	AKR1C1/AKR1C2,APH1A,BDNF,BHLHE40,BIRC3,CASP3,CCDC80,CCL4,CDK1,CLEC11A
CEBPD	transcription regulator		1090	C3,CCL20,CCNB2,CLU,CXCL1,CXCL3,CXCL8,DDIT3,IL1B,IL6
LCN2	transporter		1074	ACTL6A,CCL20,CCL4,CXCL2,CXCL3,IL1A,IL1B,IL1RN,IL6,IVNS1ABP
RHOA	enzyme		1067	CTSD,CXCL8,IL1B,IL6,IRF1,MMP1,PDHA1,RND3
IL24	cytokine		1067	CASP3,CCL20,CXCL8,DDIT3,HBEGF,IL24,LIG4,PTGS2
SMAD3	transcription regulator		1049	ATF4,C3,CCL20,CCL4,CKS1B,CXCL3,DDB1,DDIT3,FBN2,HBEGF
VHL	transcription regulator		1039	ATF4,BHLHE40,F3,FTH1,GLO1,IER3,IFITM3,ITGA5,NDUFB1,RAP1B
BIRC3	enzyme		1033	BIRC3,CSF3,CXCL1,CXCL8,IL1B,IL6
TGFBR2	kinase		1030	AP3S1,ASS1,ATF4,BDNF,BHLHE40,CCL4,CCT5,CKB,CLU,CXCL2
XIAP	enzyme		1029	CASP3,CSF3,CXCL1,CXCL8,IL6,PTGS2,SERPINE1
HMGA1	transcription regulator		1023	DDIT3,HMGCR,IDI1,IER3,IL6,LAMB1,MYEOV,PTGS2,RAN,SERPINH1
FAS	transmembrane receptor		1009	AKAP9,ARHGDIA,BIRC2,BIRC3,CASP3,CCL20,CCL3,CCL4,CXCL1,CXCL2
Relaxin	group		1000	ARG2,HAS1,MMP1,TNFRSF1A
CDK5R1	kinase		1000	CXCL8,IL1B,IL6,SERPINE1
SKIL	transcription regulator		1000	CKS2,CLDND1,SERPINE1,SLC1A5,TMCO1,WDR41
SENP1	peptidase		1000	ATP5MC1,CTSD,CYCS,SUMO1,TFAM
CNR2	G-protein coupled receptor		1000	CCL4,CXCL8,IL1B,IL6,PTGS2
RB1	transcription regulator		0.998	ATP6V1D,CASP3,CCL20,CDC6,CDCA7L,CDK1,CENPK,CMAS,COX17,COX7A2
IRF2	transcription regulator		0.997	CTSS,EXOSC3,HLA-B,ID1,IL1B,IL6,IRF1,NAMPT,PSME1,PTGS2
C3AR1	G-protein coupled receptor		0.983	C3,CCL4,CD46,CSF3,CXCL8,DDIT3,IL1B,IL6,SERPINE1
PPARGC1A	transcription regulator		0.977	ADAMTS1,ATP5MF,ATP5PD,ATP5PO,C3,CALM1 (includes others),COX6C,COX7B,CYCS,DIO2
EHF	transcription regulator		0.954	CASP3,CCL20,CDK1,IL1RN,IL6,MMP1,MMP3,SERPINE1,TFPI
TP63	transcription regulator		0.941	ACTL6A,ADAMTS1,ALDH1A3,BHLHE40,CASP3,CDC42,CDK1,CKS2,CTSD,CXCL8
ACVRL1	kinase		0.94	CXCL8,ID1,ID2,SERPINE1
BMP15	growth factor		0.94	ID1,ID2,PAPPA,PTGS2
TNFRSF1A	transmembrane receptor		0.922	BDNF,BIRC3,CASP3,CCL20,CCL4,CDC6,CSF3,CXCL1,CXCL2,CXCL3
CLDN7	other		0.911	ATP5MC1,C3,CCL20,CXCL8,F3,FADS3,FOSL1,HLA-B,MAGED1,MT2A
TET2	enzyme		0.898	BHLHE40,DDB1,H3C2,IFIT3,IFITM3,IL1B,IL6,MAFF,MAP4K3,PLS3
TNFRSF1B	transmembrane receptor		0.896	BIRC2,CASP3,CXCL2,CXCL8,IL6,MMP1,MMP3,SERPINE1,TGFA
ADORA2B	G-protein coupled receptor		0.886	CXCL2,CXCL3,CXCL8,IL1B,IL6,SERPINE1,SPP1
SMAD7	transcription regulator		0.883	BIRC2,CDK1,EFEMP1,HBEGF,ID1,ID2,IL1B,MATN2,MMP1,SCD
TXNIP	other		0.878	DDIT4,G0S2,IL1B,IL6,PTGS2,TXNIP
ADCYAP1	other		0.869	BDNF,CCL4,CLCF1,CXCL2,CXCL3,DIO2,GCLM,H2AZ1,IER3,IL6
NRAS	enzyme		0.863	CCL4,CCNB2,CDC6,CLEC11A,CXCL2,DDIT3,DUSP6,GBP2,HLA-A,IL1A
PFKFB3	kinase		0.853	CDK1,FGF2,IL1B,IL6
FGF4	growth factor		0.849	CSF3,HMGCR,HMGCS1,SCD
LIF	cytokine		0.84	CXCL2,CXCL8,HBEGF,IL1B,IL6,IRF1,LIMS1,MMP1,MT-ATP6,MT-ND5
IL25	cytokine		0.834	CCL3,CSF3,CXCL8,FGF2,IL1B,IL33,IL6
KDM1A	enzyme		0.817	B4GALT1,C3,CCL4,CENPK,CLDN12,CTSD,CTSS,DDR2,GBP2,GPNMB
VAV3	cytokine		0.781	FGF7,HBEGF,IL6,TGFA
VAV2	transcription regulator		0.781	CDC42,FGF7,HBEGF,IL6,TGFA
FOSL1	transcription regulator		0.771	BDNF,CCL4,CSF3,CXCL8,FOSL1,IL1B,IL6,MMP1,MMP3,MT2A
SIRT2	transcription regulator		0.762	ACLY,HMGCR,IDI1,KRT15,SC5D
NRG1	growth factor		0.761	ATF4,BDNF,CASP3,CKS2,CXCL8,DAD1,DDIT3,DUSP1,DUSP6,FGF2
IRF4	transcription regulator		0.76	ATF4,BIRC3,CCL20,CCNC,CDK1,CTSS,CXCL3,DDIT3,IL1B,IL1RN
ERN1	kinase		0.75	ARF4,ATF4,CXCL2,DDIT3,DERL2,IL1B,IL6,OSBP,PIGA,SCD
MAPK1	kinase		0.743	ARG2,BDNF,CAPN2,CCDC80,CCL4,COX17,CTSB,CXCL8,DDX58,DSE
CCN2	growth factor		0.732	ADAMTS1,BIRC2,DAD1,IL6,LIMS1,MMP1,MMP3,SERPINE1,SLC2A3
PTPN6	phosphatase		0.727	CASP3,CXCL8,IL1B,IL6,IRF1,UBE2V2
SYK	kinase		0.725	BIRC3,CCL4,CREM,CXCL8,FOSL1,IL1B,IL6,IRF1,JMY,TFPI2
ADCY	group		0.714	CREM,FGF2,IL1B,IL6,TXN
TARDBP	transcription regulator		0.707	C3,CASP3,GBP2,HLA-A,IL1B,IL6,MFN1,SQSTM1,WNT5A
TXN	enzyme		0.684	CXCL8,IL1A,IL1B,IL6,TXN
DPP4	peptidase		0.683	CSF3,CXCL2,FGF2,IL1A,IL1B,IL1RN,IL6
Creb	group		0.676	ARPC5,BDNF,CREM,CTSB,CXCL8,DUSP1,FOSL1,GTF2F2,IER3,IL11
PTGS1	enzyme		0.671	FGF2,IL1B,IL6,NRG1,PLA2G4A,PTGES,PTGS2,STC1
MYF6	transcription regulator		0.651	BDNF,CTSB,FGF2,FGF7,HBEGF,IL1A,IL1RN,IL33,IL6,LIF
MAX	transcription regulator		0.647	CYCS,DDIT3,FBXO32,FTH1,ID1,ID2,ODC1,SERINC3,SLC2A3,TMEM126A
MYOC	other		0.64	ADAMTS1,ANXA1,DDIT3,DDIT4,FBXO32,INHBE,LAMB1,RAB27B,SLC2A3,SPP1
GDF9	growth factor		0.64	HAS1,ID1,ID2,PTGS2,VCAN
TWIST1	transcription regulator		0.629	ADAMTS1,C3,CASP3,CHI3L1,CLU,CXCL8,DDR2,FBN2,FOSL1,IL1B
AGER	transmembrane receptor		0.603	CCL3,CCL4,CXCL2,CXCL3,CXCL8,F3,IL1B,IL6,MMP3,PTGS2
Mir122a,b	group		0.586	CXCL3,HMGCR,IL1B,IL6
PSEN1	peptidase		0.562	ARF4,ATP5PD,ATP5PF,BDNF,C3,CASP3,CCL4,CCS,CKB,COX7A2
PDX1	transcription regulator		0.557	ATF4,ATP5PD,ATP5PF,CKB,CREM,CXCL2,DUSP6,F3,FGF2,GCLM
NPY	other		0.555	ALDH18A1,BDNF,DIO2,IL6,LSM5,NAMPT
SFTPD	other		0.555	CXCL2,CXCL3,IL1B,MMP1,MMP3
ERBB3	kinase		0.535	CLU,DUSP1,F3,FGF2,HBEGF,HMGA2,HMGB1,HMMR,MATN2,MMP3
ADIPOQ	other		0.518	ACLY,APOH,CCL20,CXCL1,CXCL2,CXCL3,CXCL8,DUSP1,F3,FABP3
PTGER4	G-protein coupled receptor		0.509	CCL20,CCL4,CXCL8,DDX58,GBP2,IL13RA2,IL1B,IL6,IRF1,MAFF
Growth hormone	group		0.508	C3,CLU,CXCL1,CXCL2,CYB5B,DDIT3,FTH1,ID1,IER3,IL1B
KLF4	transcription regulator		0.507	ACTR8,ADAMTS1,CASP3,CXCL3,CXCL8,DUSP1,EFEMP1,HBEGF,IFITM3,IL6
FASN	enzyme		0.479	ACLY,CXCL8,DDIT3,DDIT4,IL1B,IL6,PTGS2,SCD
Iga	complex		0.453	CCL3,CXCL8,IL1B,IL6
PDGF-DD	complex		0.447	CASP3,CLU,FGF2,TNFRSF12A,TUBB6
AGTR1	G-protein coupled receptor		0.447	CASP3,DUSP1,IL6,MGST1,PTGS2,SERPINE1,TXNIP
PIN1	enzyme		0.422	ATF4,CXCL8,DDIT3,IL1B,IL6,MMP3,PTGS2,TFAM
SIRT1	transcription regulator		0.418	BDNF,BIRC3,CCNB2,CYCS,DDB1,DDIT3,DDX58,EPDR1,FBXO32,FGF7
TFAP2A	transcription regulator		0.391	ANXA1,BIRC3,CXCL1,CXCL2,CXCL8,DCBLD2,DCLK1,EFEMP1,GLO1,LIPA
CNTF	cytokine		0.388	CASP3,CXCL8,FGF2,IL1A,IRF1,LIF,MMP1,SCD,WNT5A
Insulin	group		0.387	ACLY,AQP9,ARG2,ATP5MC1,BDNF,CCL4,CCNC,CCT2,CCT5,CCT7
FOXO3	transcription regulator		0.382	ACLY,ANXA1,CCNB2,CDC6,CTSB,CXCL8,DDIT3,DDIT4,FBXO32,HMGCR
HAVCR1	other		0.353	CALR,IL6,IRF1,NAMPT,ODC1,SMARCA1,STAT2,TAF9B,TMEM19,TMEM45A
DDIT3	transcription regulator		0.351	ATF4,CCDC80,CXCL8,DDIT3,DDR2,GABARAPL2,IL1B,IL6,MYCBP,PDPN
HSF1	transcription regulator		0.342	ACLY,ATP5PF,CCT2,CCT5,CCT7,CCT8,CDC6,CDK1,CKS1B,CKS2
XDH	enzyme		0.342	CXCL3,CXCL8,DUSP1,F3,IL1B,SERPINE1,SPP1
CALCA	other		0.34	CCL4,CREM,CXCL8,EIF4B,FAR1,GOLGB1,ID2,IER3,IL6,ODC1
HOXD10	transcription regulator		0.333	CDK1,FCRLA,HBEGF,LSM5,MAGED2,NME1,SERPINE1,TFPI,UBL5
HNF1B	transcription regulator		0.333	BHLHE40,CCDC80,CDK1,CXCL1,DUSP1,HMGA2,ID1,LAMB1,SERPINH1
Laminin (complex)	complex		0.313	BIRC3,ID2,MMP1,PTGS2,SERPINE1,WNT5A
NRIP1	transcription regulator		0.308	CCNB2,CDC6,CDK1,FABP3,IL1B,IL6,PTGS2,PYGL,SCD
GIP	other		0.283	ACLY,IL6,SERPINE1,SPP1
ADRB	group		0.276	ACAT2,ANXA5,BDNF,BHLHE40,CASP3,CREM,CXCL2,DDIT3,DDIT4,DIO2
GATA4	transcription regulator		0.263	ASS1,CCL4,CXCL2,DIO2,EPDR1,FGF2,ID1,IL11,IL6,MPG
C1QA	other		0.254	C3,F3,IL6,SERPINE1
26s Proteasome	complex		0.252	ATP6V0E1,ATP6V1D,BIRC2,BIRC3,CDC6,CDK1,CTSB,CTSD,CXCL3,CXCL8
Pka	complex		0.251	CREM,DDIT3,DUSP1,HMGCR,IL6,IRF1,MMP3,PLD1,PTGS2,SLC1A3
LECT2	other		0.247	C3,CSF3,CXCL3,IL1B,IL6
TANK	other		0.221	CXCL2,CXCL3,CXCL8,IL1A,IL6,PLAAT4,PTGS2
ODC1	enzyme		0.218	IL1B,IL6,ODC1,SERPINE1
PARK7	enzyme		0.218	CXCL8,IL1B,IL6,TXN
PPP1R15A	other		0.208	ATF4,DDIT3,EIF2S1,IL6,SNAP25
ATG7	enzyme		0.206	ACLY,ATF4,CASP3,CCL4,CTSB,CXCL8,IL1B,IL6,NRAS,PRKAR1A
MYOD1	transcription regulator		0.186	ASS1,CADPS2,CCNB2,CDC6,CDK1,DUSP1,FOSL1,ID2,LIF,MMP1
FSH	complex		0.185	ADAMTS1,ARL6IP5,BDNF,CAPZA1,CLEC11A,CREM,DUSP1,ENC1,FDXR,FGF2
CASP1	peptidase		0.177	CSF3,CXCL2,IL1A,IL1B,IL6,PTGS2,SCD
PPARD	ligand-dependent nuclear receptor		0.168	ALDH9A1,ASS1,CCL20,CDK1,CXCL1,CXCL2,CXCL3,CXCL8,FABP3,IL13RA2
Fibrin	complex		0.152	CXCL8,F3,IL6,SERPINE1
TNFRSF18	transmembrane receptor		0.152	CXCL3,CXCL8,IL6,PTGS2
TP53	transcription regulator		0.152	ACLY,ACTL6A,AKAP9,ALDH18A1,ALDH1A3,ALDH9A1,ANXA1,ARHGAP5,ASS1,ASTN2
ZMPSTE24	peptidase		0.128	CXCL2,CXCL3,DDIT4,IL6,JAK2,SOCS5
WNT5A	cytokine		0.128	CSF3,CXCL1,CXCL2,CXCL8,ID2,IL1A,IL1B,IL6,IRF1,MMP1
HTT	transcription regulator		0.126	ACAT2,AMD1,ARPP19,ATP5MC1,ATP5MF,ATP5PO,ATP6V0E1,B4GAT1,BDNF,BHLHE40
Gsk3	group		0.104	ATF4,CXCL8,DDIT3,HMGCR,IL1B,IL6,PTGS2,SPP1
BGN	other		0.068	CXCL3,CXCL8,IL1B,SERPINE1
RELB	transcription regulator		0.05	ANXA5,BIRC3,CCL20,CHI3L1,CXCL8,IL1B,IL6,PTGS2,TGFA,TNFRSF1A
mir-223	microRNA		0.012	AMPD3,GFPT1,HMGCS1,ID2,IL1A,IL1B,IL1RN,IL6,LY96,MSMO1
RGS2	enzyme		0	EVA1A,F3,HBEGF,ILVBL,MAGED1,MKNK2,RAB31,SPP1
SLC13A1	transporter		0	ACLY,AKR1C3,COPB2,G0S2,GBP2,GOLGB1,NRN1,SCD,SPP1,ZNF292
ATG5	other		0	CASP3,DAD1,DYNLL1,EVA1A,IL1B,IL6,LAMTOR5,PDCD5,PPP2R2B,SQSTM1
DTX1	transcription regulator		0	DUSP6,HIGD1A,NAE1,SPP1
SP110	transcription regulator		0	ANXA5,CLU,CTSB,F3,IFIT3,IFITM3,LY96,MAOA,SQSTM1,STIM1
CLEC4M	other		0	C3,CCL3,CCL4,CSF3
NOX4	enzyme		-0.036	CDC42,CXCL8,SERPINE1,TFAM,TGFA
YY1	transcription regulator		-0.063	ABCE1,ATF4,BDNF,CALR,CCNB2,CDC6,CLU,DDIT4,FEN1,H3C3
AREG	growth factor		-0.074	C3,CCL20,CCNB2,H2BC12,H2BC5,H2BC8,IFIT3,IL6,KIF20A,MMP1
PIK3R1	kinase		-0.077	ATF4,CCL3,CCL4,CXCL8,DDIT3,F3,IL1B,IL6,PDHA1,PTGS2
PRKN	enzyme		-0.105	GLO1,IL1B,IL6,MAOA,PDHA1,SLC11A2
IgG	complex		-0.11	BHLHE40,BIRC2,BIRC3,C3,CALR,CCL3,CCL4,CXCL8,DDIT3,DDX58
ERBB4	kinase		-0.127	BDNF,DDIT3,DUSP1,FGF7,HBEGF,HMGA2,PTGS2,SLC1A1
KLF11	transcription regulator		-0.144	ADAMTS1,DIO2,FABP3,IL13RA2,IL1B,INHBE,MMP1,MMP3,PLA2G4A,SERPINE1
MYCN	transcription regulator		-0.146	ABCE1,ADAMTS1,CCNH,CDC42,CLU,FBXO32,FRMD6,HLA-A,ID2,MAGT1
PRNP	other		-0.147	ATF4,CASP3,CTSD,EIF2S1,FOSL1,ID2,IL1B,IL6,SNAP25
NFATC2	transcription regulator		-0.155	CASP3,CXCL2,CXCL3,GPNMB,IER3,IFIT3,IL1A,IL1B,IL6,IRF1
IFN Beta	group		-0.177	CCL3,CXCL1,CXCL8,DDX58,DUSP1,HLA-A,HLA-B,IFIT3,IL11,IL1A
TGM2	enzyme		-0.182	AQP9,BIRC3,C3,CCL3,COX11,CSF3,CXCL8,HLA-B,IFIT3,IFIT5
ITGB2	transmembrane receptor		-0.182	BDKRB1,CCL3,CCL4,CSF3,CXCL2,CXCL3,IL6,PTGS2
AXL	kinase		-0.192	IL1B,IL6,MMP1,MMP3
MYB	transcription regulator		-0.238	BHLHE40,BIRC3,C3,CDK1,CSF3,CXCL2,IL1A,IL6,JAK2,LIF
OSBPL8	transporter		-0.246	ATF4,DDIT3,EIF2S1,HMGCR
USP19	peptidase		-0.253	BIRC2,BIRC3,DDIT3,DDIT4,FBXO32,IL1B,IL6
GRN	growth factor		-0.268	CASP3,CTSD,CXCL2,DDIT3,IL1B,IL6,SQSTM1
GLI1	transcription regulator		-0.271	AKR1C1/AKR1C2,AKR1C3,ANXA1,ARPC5,BIRC3,CHI3L1,CLU,CMPK1,CNIH4,CTSB
IL27	cytokine		-0.274	CCL20,CCL3,CCL4,CXCL8,GBP2,HLA-A,HLA-B,ID2,IL1A,IL1B
EPO	cytokine		-0.275	ARL6,BDNF,CASP3,CREG1,DDIT3,FGF2,H2AZ1,HLA-DRB1,HMGB1,HNRNPF
SCARB1	transporter		-0.278	CXCL2,DDIT4,F3,FABP3,FBXO32,HMGCR,IL1B,IL1RN,IL6,PTGS2
BIRC2	enzyme		-0.298	BIRC3,CSE1L,CSF3,CXCL1,CXCL8,IL6
PRKCA	kinase		-0.312	ARPC2,CSF3,CTSB,CXCL2,CXCL3,CYCS,ID1,ID2,IFIT3,IGF2BP3
PROC	peptidase		-0.317	BIRC2,CALR,CLU,CXCL2,CXCL3,CXCL8,IL1B,IL6,MOK,SERPINE1
Hdac	group		-0.32	ADAMTS1,BDNF,CXCL8,DDIT3,FBXO32,FOSL1,HNRNPAB,IL1B,IL6,MT1E
NEDD9	other		-0.333	BHLHE40,DDIT4,MKNK2,NRN1,SERPINE1,SLC1A1,STC1,TUBA1A,TXNIP
EPHA2	kinase		-0.339	CASP3,FGF2,IL1B,IL33
PAK1	kinase		-0.339	CTSD,F3,FBXO32,FOSL1,PFKM,TFPI
NPC2	transporter		-0.355	AKR1C3,CTSB,IL6,PLA2G4A,PTGES,PTGS2,SQSTM1,STAT2
WNT3A	cytokine		-0.356	ALDH1A3,ATP5MC3,ATP5PO,BDNF,CALR,CCDC80,CLEC11A,CXCL2,CXCL3,DCLK1
CDKN2A	transcription regulator		-0.363	AMD1,C3,CASP3,CCL4,CDCA7L,CDK1,CENPK,DUSP1,FEN1,IGF2BP3
AMPK	complex		-0.388	CXCL8,FBXO32,IL1RN,IL6,MT-ATP6,PTGS2,SERPINE1,STIM1,TFAM
SQSTM1	transcription regulator		-0.388	CXCL2,HBEGF,IL1B,IL6,IRF1,USP12
NPC1	transporter		-0.391	ATF4,CTSB,CTSD,DDIT3,HMGCR,HMGCS1,IDI1,LIPA,NPC1,NPC2
NKX2-3	transcription regulator		-0.392	CCNB2,CXCL8,DCLK1,DDX58,EIF4B,FBN2,FGF2,GBP2,GET1,HLA-B
RASSF1	other		-0.404	BHLHE40,CASP3,CLU,CREG1,EFEMP1,FGF2,HBEGF,LIF,PTGS2,SPP1
DCN	other		-0.411	CASP3,DUSP1,FGF2,IL1B,IL6,MMP1,SEMA3A,SERPINE1
BCL2L1	other		-0.418	BIRC2,CASP3,CDC6,CXCL1,CXCL3,CXCL8,CYCS,IL1B,TNFRSF1A
TP73	transcription regulator		-0.43	BHLHE40,BIRC2,C3,CASP3,CDK1,CKS2,CTSD,CXCL1,CXCL2,CXCL3
IGFBP3	other		-0.447	CCL4,CDK1,IL1B,MKNK2,SERPINE1
PPARA	ligand-dependent nuclear receptor		-0.447	ACAT2,ADTRP,ALDH9A1,AQP9,ARHGDIA,ASS1,BDNF,C3,CDK1,CYB5B
Tnf receptor	group		-0.468	C3,CCL20,CXCL8,IL6,SERPINE1
TREM2	transmembrane receptor		-0.496	CTSB,CXCL2,FGF2,IL1A,IL1B,IL6,LIPA,PTGS2
LRP1	transmembrane receptor		-0.501	CCL4,CTSD,DDIT3,IL1B,IL6,PTGS2,SLC2A3,SQSTM1,WNT5A
IRF9	transcription regulator		-0.518	CXCL8,IFIT3,IFITM3,IL1A,IL6,IRF1,STAT2
Immunoglobulin	complex		-0.527	ACLY,AQP9,ATP5MC3,ATP5PF,BDNF,BIRC3,CALR,CASP3,CCL20,CCL3
CNR1	G-protein coupled receptor		-0.527	ATP5PD,BDNF,CCNB2,CDK1,FGF2,GLO1,IL6,NDP,PLD1,PTGS2
CLOCK	transcription regulator		-0.577	BHLHE40,CNIH1,DDIT3,GLIPR1,GSKIP,ID1,KIF20A,KRR1,MKNK2,MSMO1
OGT	enzyme		-0.588	ACLY,COX6C,CXCL2,CXCL3,IL1B,IL6,NDUFA5,NDUFA6,NDUFA8,NDUFB6
VCAN	other		-0.59	ASS1,BDNF,C3,CASP3,CCL20,CCL4,CLU,CXCL2,CXCL3,CXCL8
BCYRN1	other		-0.594	CKS1B,H2BC3,H3C12,S100A11
Hsp70	group		-0.606	CXCL3,CXCL8,FBXO32,IL1B,IL6,NPC1
AR	ligand-dependent nuclear receptor		-0.623	AKR1C3,AMD1,BEX1,C3,CALU,CDCA7L,COX6C,COX7B,COX7C,DDIT4
PKM	kinase		-0.626	ACLY,IL1B,IL6,MT-ATP6,PDHA1,RPE,TFAM
Tgf beta	group		-0.633	BHLHE40,CCL3,CCL4,CLU,CSF3,CXCL2,CXCL3,CXCL8,FGF2,HNRNPAB
ATP2B2	transporter		-0.64	CALR,DDIT3,DDR2,NUPR1,SLC1A5,SLC66A3
EFNA1	other		-0.64	DCBLD2,DUSP6,FGF2,FOSL1,NRAS,NT5E,SUMO1
PML	transcription regulator		-0.641	CXCL1,GCLM,HMGCR,HMGCS1,ID2,IDI1,IFIT3,IL1A,IL1B,MAFF
Collagen(s)	complex		-0.651	ATF4,C3,DDIT3,IARS1,PSAT1,SERPINH1
LY6E	other		-0.651	CXCL8,FGF7,IL1B,IL6,SERPINE1
FOXO4	transcription regulator		-0.652	ACLY,HMGCR,HMGCS1,IDI1,IER3,NAMPT,SCD,SERPINE1,TXNIP
RXRA	ligand-dependent nuclear receptor		-0.659	AKR1C1/AKR1C2,ARG2,C3,CCL20,CTSB,CTSS,FABP3,HBEGF,IER3,IL1A
NOS2	enzyme		-0.669	CASP3,CCL4,CHI3L1,CXCL2,CXCL3,CXCL8,CYCS,IFIT3,IL1B,IL1RN
LY96	transmembrane receptor		-0.677	CXCL2,CXCL3,CXCL8,IL6,LY96,MMP1
PRKAA1	kinase		-0.679	BIRC3,CLU,CXCL8,DDIT3,GALM,HIGD1A,ID2,IL6,JAK2,MATN2
S100A6	transporter		-0.707	ADAMTS1,CCL20,CDK1,CXCL2,CXCL8,EXOSC8,PBK,STC1
FADD	other		-0.707	BIRC3,CASP3,CDK1,CXCL2,CXCL8,DDX58,IL6,STAT2
GHRL	growth factor		-0.736	BDNF,CASP3,DDIT3,IL1B,IL6,PTGS2,SCD,SPP1
PTP4A1	phosphatase		-0.742	AARS1,ACLY,ANXA5,ARHGDIA,HNRNPF,IMPDH2,NME1,NRAS,RAN,RCN2
FFAR4	G-protein coupled receptor		-0.754	CXCL8,IL1B,IL6,PTGS2
BTG2	transcription regulator		-0.762	CXCL1,CXCL3,IL1B,MMP3
ADM	other		-0.762	CXCL2,FGF2,IL1B,IL6,PTGS2,SPP1
A2M	transporter		-0.765	ACLY,ATF4,CCL4,DDIT3,IL1B,IL6,WNT5A
RBM5	other		-0.772	ANXA1,ATP5MC3,BIRC3,IFITM3,SERPINH1
TAB1	enzyme		-0.802	BIRC3,CCL20,CXCL8,GBP2,IL1B,IL6,PTGS2,SERPINE1
HNF4A	transcription regulator		-0.804	ABCE1,ABHD10,ACLY,AKR1C1/AKR1C2,AKR1C3,ALKBH7,ANXA5,APH1A,APOH,AQP9
PPARG	ligand-dependent nuclear receptor		-0.806	ACLY,ALDH9A1,APH1A,ATP5PO,ATP6V1D,C3,CSF3,CXCL1,CXCL2,CXCL3
CAT	enzyme		-0.808	BDNF,CXCL8,IL6,MMP1,PTGS2,SERPINE1
CYP19A1	enzyme		-0.811	BDNF,CLCF1,CRYZ,FGF2,GBP2,HLA-A,IL6,TGFA
ARRB1	transcription regulator		-0.816	CXCL8,F3,IL1B,IL6,MMP3,PTGS2,SERPINE1,SPP1,TSC22D3
EFNA2	kinase		-0.816	BDNF,DCBLD2,DUSP6,FOSL1,FOXL1,NT5E,SUMO1
BCL3	transcription regulator		-0.825	CCL20,CXCL2,CXCL3,CXCL8,FABP3,ID1,ID2,IL1A,IL1B,IL6
MSR1	transmembrane receptor		-0.832	CXCL2,CXCL3,IL1B,IL6
STK11	kinase		-0.835	ALDH9A1,ASS1,ATP5MC1,ATP5MC3,ATP5MF,ATP6V0E1,CDC42,COX7A2,CSF3,CTSD
LDLR	transporter		-0.841	ACLY,ALDH9A1,CCL4,CCNB2,CDK1,CKS1B,DDIT3,DLD,DUSP1,F3
GDF11	growth factor		-0.849	IL1B,IL6,PTGS2,SPP1
mir-15	microRNA		-0.851	ACLY,CDC42,DDX58,FGF2,IL1B,IL6,PTGS2
NFKBIA	transcription regulator		-0.868	AMPD3,ATP5MF,BCCIP,BIRC2,BIRC3,C3,CAPZA2,CCL20,CCNC,CDC6
CREM	transcription regulator		-0.876	BHLHE40,CREM,CXCL8,DIO2,DUSP1,FRMD6,HMGCR,HMGCS1,IDI1,IRAK1
IGF2	growth factor		-0.894	ARHGDIA,CDC6,CDK1,DDIT3,DUSP1,FEN1,HBEGF,IER3,IL11,IL6
IL11	cytokine		-0.896	CXCL8,IL1B,IL6,IRF1,MMP1,SPP1,WNT5A
IL10RA	transmembrane receptor		-0.905	ARG2,ASS1,C3,DDIT4,EFEMP1,FADS3,GBP2,HLA-A,IL1A,IL1B
THRB	ligand-dependent nuclear receptor		-0.905	AMPD3,ATP5MG,BIRC3,CDCA7L,CTSD,CXCL2,CXCL3,DAD1,FOSL1,H3C2
PROCR	other		-0.908	GBP2,IL1B,IL6,LIF
LRPAP1	other		-0.932	CXCL8,DDIT3,F3,IL1B,IL6,PTGES,PTGS2,SERPINE1
SIRT3	enzyme		-0.955	CYCS,DIO2,IL1B,IL6,MT-ATP6,MT-ND5,PFKM,SCD,TFRC
HSPA5	enzyme		-0.99	ACLY,CASP3,CLU,DDIT3,IDI1,IL6,SCD
Rxr	group		-1000	CSF3,CTSB,CTSS,HBEGF,IL1A,IL1B,IL6,MMP1,PTGS2,SPP1
SLC29A1	transporter		-1000	FDXR,ITGA5,RPS27L,SNRPG
HOXA9	transcription regulator		-1000	ARPC5,CCL3,CDC6,CREM,GLRX3,HIGD1A,ID2,NDUFB3,RAB31,RAP1B
PRDM1	transcription regulator		-1000	ARG2,CADPS2,CCL20,CHI3L1,CSF3,CXCL2,CXCL3,DDIT4,EVA1A,FOSL1
estrogen receptor	group		-1047	ANXA1,BDNF,C3,CXCL1,CXCL8,HBEGF,IGF2BP3,IL1A,IL6,KRT15
CX3CL1	cytokine		-1066	ADAMTS1,CCNB2,FCRLA,FGF2,GPNMB,ID2,IFIT3,IL1A,IL1B,IL6
HDAC1	transcription regulator		-1066	AMPD3,BDNF,CCNB2,CDC6,CDK1,CXCL1,CXCL8,DUSP1,ID1,IL1A
ALOX15	enzyme		-1067	CXCL2,FOSL1,IL1B,IL6
SCD	enzyme		-1104	CXCL3,CXCL8,DDIT3,DIO2,IL1B,IL6
WLS	other		-1109	BDNF,CCL20,CXCL2,IL36B,IL36RN
MST1	growth factor		-1114	IL1RN,IL6,PTGS2,SPP1
ADORA2A	G-protein coupled receptor		-1117	BDNF,CCT5,CKB,CXCL2,DUSP1,IFITM3,IL6,KIF5A,PRKAR1A,PTGS2
NUPR1	transcription regulator		-1121	AP5M1,ATPSCKMT,CCNB2,CXCL3,CXCL8,CYB5B,DDIT3,DIPK2A,GBP2,H1-5
VIP	other		-1130	CCL4,CLCF1,CXCL2,CXCL3,CXCL8,IL11,IL1B,IL6,IRAK1,IRF1
CDH1	other		-1131	BIRC2,CDC42,DDB1,FOSL1,KRT15,MMP1,MMP3
HDL-cholesterol	complex		-1134	CREM,DDR2,HDGFL3,HMGCS1,IDI1,MSMO1,NUPR1
EFNA5	kinase		-1134	BDNF,DCBLD2,DUSP6,FOSL1,IRF1,LPXN,NT5E,PTGS2
Cdc42	enzyme		-1134	CAPZA1,CTSB,CTSD,CTSS,FGF2,LIF,NPC2
FLT1	kinase		-1134	CAPN2,EIF4B,HLA-B,IGF2BP3,LIMS1,PRKAR1A,TNIP1
PAK2	kinase		-1134	ASS1,CKB,DUSP1,H3C2,H3C8,HBEGF,ID1
ST8SIA1	enzyme		-1154	C3,HMGCR,IL1A,IL1B
GAS5	other		-1177	CASP3,CDK1,IL1B,IL6
BCL2L11	other		-1192	CASP3,CXCL2,IL1B,IL6
SDC1	enzyme		-1192	CXCL2,CXCL3,IL6,TGM2
LONP1	peptidase		-1213	ATF4,ATP5PF,CALU,DLD,FASTKD2,MT-ATP6,MT-ND5,PTGS2,S100A11,SSBP1
PTPN22	phosphatase		-1214	CREM,CXCL8,IL1B,IL6
CIP2A	other		-1219	CIP2A,GPNMB,H2BC12,IER3,RAB31,S100A16,SAT1
CYP7A1	enzyme		-1225	HMGCR,IL1B,IL6,PTGS2
PTEN	phosphatase		-1229	AKR1C3,ANXA1,ARF4,ARHGAP5,ARHGDIA,ATP5MC1,ATP5ME,BDKRB1,BEX1,C3
PSEN2	peptidase		-1236	ANXA5,CASP3,CCS,COX7A2,CTSS,IL6,PTGS2,UBC
RARB	ligand-dependent nuclear receptor		-1248	BIRC2,CXCL2,CXCL8,DDX58,GBP2,GSDME,ID1,IL1B,IL6,MMP1
TUG1	other		-1287	BDNF,CASP3,CYCS,DDIT3,IL6
GSTO1	enzyme		-1300	CTSD,DDX58,DUSP6,DYNLT3,EIF3D,F3,PARP9,PKIB,SAT1,SEC31A
TSC22D3	transcription regulator		-1327	ANXA1,CCL3,CXCL8,DUSP1,IL1B,IL6,PTGS2
PRKCI	kinase		-1344	COPB2,CXCL2,CXCL3,GMFB,IL1A,IL6,PTGS2,SF3B1
SNAI1	transcription regulator		-1348	CD46,CDC42,CLDN12,CXCL8,DDR2,FOSL1,ID1,LIF,PTGS2,SERPINE1
GH1	growth factor		-1353	ATF4,CLU,DDIT3,ID2,IL6,MGST1,NRAS,SHMT2,SPP1,TKT
KLF3	transcription regulator		-1400	ALKBH7,ANXA5,ATF4,CXCL2,CXCL3,EPRS1,GALNT1,HNRNPF,IGF2BP3,IL1RN
LGR4	transmembrane receptor		-1410	AQP9,IL1A,IL1B,IL6,WNT5A
POR	enzyme		-1411	ACAT2,ACLY,ANXA5,CYB5B,GBP2,HLA-A,HMGCR,HMGCS1,HSD17B12,IDI1
HMOX1	enzyme		-1423	BDNF,CASP3,CXCL1,CXCL2,CXCL3,CXCL8,ID1,IL1B,IL1RN,IL6
GADD45A	other		-1432	BIRC2,CXCL2,CXCL3,IL1B,IL6
LMNB1	other		-1432	DDB1,HBEGF,HMGCR,HMGCS1,MGST1,MSMO1,PAPPA,RCN2,REEP5,SCD
THRA	ligand-dependent nuclear receptor		-1444	ATF4,CTSB,CTSD,CXCL2,CXCL3,IL6,IRF1,NCOA4,NME1,SERPINE1
CLUH	translation regulator		-1449	FDXR,HLA-A,MRPL1,MRPL39,PDHX,TFAM
HSPB1	other		-1489	CCNB2,CDK1,CXCL2,CXCL3,CXCL8,IL1A,IL1B,IL6
RBPJ	transcription regulator		-1553	CSF3,DUSP1,FGF2,FGF7,HMMR,IL1B,IL36B,IL6,LIF,MMP3
ACE2	peptidase		-1561	CASP3,CXCL2,CXCL3,IL1B,IL6,PTGS2,SERPINE1
CITED2	transcription regulator		-1576	CXCL1,CXCL8,DUSP1,IL1A,IL1B,IL6,MMP1,SLC1A3,TGM2
HOXA10	transcription regulator		-1604	ELOC,FKBP3,HMGCR,ID1,ID2,IL11,KRT15,PDPN,PHGDH,RP2
EFNA4	kinase		-1633	DCBLD2,DUSP6,FOSL1,IRF1,LPXN,NT5E
EFNA3	kinase		-1633	DCBLD2,DUSP6,FOSL1,IRF1,LPXN,NT5E
CFTR	ion channel		-1671	CXCL3,CXCL8,IDI1,IL1B,IL6,PTGS2,SCD,SCP2
ABCA1	transporter		-1691	ANXA1,CSF3,CXCL3,HMGCR,IL1B,IL6,NAMPT,PTGS2
CISH	other		-1706	CCL4,CXCL3,IL1A,IL1B,PTGS2,SNRPD1,SPP1,SQSTM1,TGFBI
YAP/TAZ	group		-1706	HSBP1,IL1A,IL1B,IL6,PSAT1,PTGS2
CD300LF	other		-1709	CXCL8,IL1A,IL1B,IL1RN,IL6,MPC2,SLC2A3
EBI3	cytokine		-1732	GBP2,HLA-A,HLA-B,IRF1,PDCD1LG2,STAT2
CHRNA7	transmembrane receptor		-1751	CXCL2,CXCL3,ID1,IL1B,IL1RN,IL6
ARID1A	transcription regulator		-1765	ANXA1,CCNB2,CCNC,CXCL1,CXCL2,CXCL8,IL1A,IL1B,NRG1,WNT5A
CX3CR1	G-protein coupled receptor		-1778	ANXA5,ARL6,CXCL3,FGF2,GSTO1,IL1A,IL1B,IL6
FOXP3	transcription regulator		-1782	ANXA1,DDB2,DUSP6,FEN1,GBP2,HLA-A,ID2,IL6,IRAK1,ITGAE
DACH1	transcription regulator		-1782	CXCL3,CXCL8,EFEMP1,FGF2,ID1,IL6,MMP3,PTGS2,SERPINE1
BCL6	transcription regulator		-1787	ACAT2,CASP3,CCL3,CCL4,CXCL3,DUSP6,FGF2,FTH1,IL1A,IL1B
SOD2	enzyme		-1801	DDIT3,ID2,IL1B,IL6,INHBE,MMP1,MMP3,MT1E,ODC1,PRRX1
PDPK1	kinase		-1821	CXCL8,IL1B,IL6,SERPINE1
CST5	other		-1826	ACAT2,AKR1C1/AKR1C2,ANXA5,BRIX1,CTSB,GALNT5,IGBP1,INTS10,KRR1,MAK16
SFRP1	transmembrane receptor		-1890	ACLY,CASP3,IL6,MMP1,MMP3,NAMPT,SCD,SERPINE1
NEUROG1	transcription regulator		-1897	ASS1,BEX1,C3,CXCL1,FABP3,GFPT2,IL6,P4HA2,PAPPA,PPIC
WWTR1	transcription regulator		-1937	CASP3,CXCL1,CXCL2,CXCL3,CXCL8,DDX58,ID2,IL1A,IL1B,IL6
CLU	other		-1960	CDK1,CLU,CXCL8,IL1B,IL6
mir-101	microRNA		-1964	DUSP1,IL1B,IL6,PTGS2
IRAK3	kinase		-1972	CXCL2,CXCL3,IL6,PDCD1LG2
CIDEC	other		-1980	CYCS,DIO2,IL6,SCD,SERPINE1
CRBN	enzyme		-1982	IL1B,IL6,ODC1,PTGS2
AMBP	transporter		-1982	CXCL2,CXCL3,IL1B,TNFRSF1A
RARRES2	transmembrane receptor		-1982	CCNB2,CXCL2,IL1B,IL6
DAXX	transcription regulator		-1982	CASP3,IL6,MMP1,SERPINE1
NPM1	transcription regulator	Inhibited	-2000	CCL3,CCL4,CXCL2,CXCL3,DDB2,IL6
SLC7A2	transporter	Inhibited	-2000	CCL4,CXCL2,CXCL3,IL1B
CYP51A1	enzyme	Inhibited	-2000	HMGCR,MSMO1,NSDHL,SC5D
WBP2	transcription regulator	Inhibited	-2111	CSF3,CXCL1,CXCL2,CXCL3,CXCL8,DCLK1,IGBP1,IL1B,PTGS2,SLC1A3
RNF31	enzyme	Inhibited	-2145	CCL20,CCL4,CXCL1,CXCL2,CXCL3,CXCL8,IL1A,IL1B,IL1RN,IL24
JAG2	growth factor	Inhibited	-2191	C3,CCL20,CXCL1,CXCL3,IL1A,IL1B,IL1RN,IL36B,IL6,MMP1
RCAN1	other	Inhibited	-2204	BDNF,CXCL8,F3,IL6,PTGS2
BPIFA1	other	Inhibited	-2216	CCL20,CXCL2,CXCL3,IL1B,IL6
CDKN1A	kinase	Inhibited	-2217	BIRC2,CASP3,CDC6,CDK1,CKS1B,CSF3,CTSB,CXCL2,CXCL3,DSE
ZNF281	transcription regulator	Inhibited	-2236	CCL4,CXCL2,IL11,IL6,ODC1,PTGS2
IFNB1	cytokine	Inhibited	-2240	ANXA5,BHLHE40,CAPN2,CASP3,CCL3,CCL4,CREM,CXCL2,CXCL3,CXCL8
BRCA1	transcription regulator	Inhibited	-2286	ALDH1A3,CCNB2,CTSD,DDB2,DDIT3,DDIT4,DDX58,FEN1,HMGA2,IFIT3
SFTPA1	transporter	Inhibited	-2340	AKR1C1/AKR1C2,CCL3,CXCL2,CXCL3,FRMD6,GFPT2,HBEGF,IL1A,IL1B,IL6
EIF2AK4	kinase	Inhibited	-2375	ATF4,DDIT3,IL1B,IL6,PHGDH,PSAT1
UCP1	transporter	Inhibited	-2395	AARS1,ALDH18A1,AMD1,ATF4,CASP3,DDIT3,DDX58,FBXO32,FGF7,GHITM
IFT88	other	Inhibited	-2404	ACAT2,ACLY,HMGCR,HMGCS1,IDI1,NSDHL
NR1H2	ligand-dependent nuclear receptor	Inhibited	-2423	C3,CCL4,CSF3,CXCL2,DIO2,HMGCR,IL1B,IL1RN,IL6,PTGS2
NR1H3	ligand-dependent nuclear receptor	Inhibited	-2472	ARG2,CCL4,CCNB2,CDK1,CKS1B,CSF3,CXCL2,DIO2,G0S2,HMGCR
ATF3	transcription regulator	Inhibited	-2526	ATF4,BIRC3,CDK1,CXCL1,DDIT3,GBP2,ID1,IL1B,IL6,IMPDH2
Nr1h	group	Inhibited	-2533	ACLY,ARG2,C3,CCL3,CSF3,CXCL1,CXCL8,IL1B,IL6,NPC1
ANXA1	enzyme	Inhibited	-2569	ANXA1,CXCL2,CXCL8,IL1B,IL6,ITGB1BP1,PLA2G4A,PTGS2,TSC22D3
ARRB2	other	Inhibited	-2621	CXCL2,CXCL3,F3,IL1B,IL6,PLA2G4A,PTGS2,SERPINE1
NR4A1	ligand-dependent nuclear receptor	Inhibited	-2677	ACLY,AKR1C1/AKR1C2,ATP5MC3,ATP5PF,COX11,COX7A2,DDIT3,DLD,G0S2,GALM
DICER1	enzyme	Inhibited	-2720	BDNF,CASP3,CXCL8,HMGCR,IGF2BP3,IL1B,ITGA5,MT-ND5,MT2A,SERPINE1
APC	enzyme	Inhibited	-2770	CLU,CXCL2,CXCL3,ID1,ID2,IL6,LAMB1,MMP3,ODC1,PLA2G4A
OGA	enzyme	Inhibited	-2795	ABCC9,ASS1,ATP5ME,ATP5MG,CCL20,CDCA7L,CLDN12,COX6C,CXCL8,DCLK1
NLRP12	other	Inhibited	-2921	CXCL2,CXCL8,HLA-A,HLA-B,IL1B,IL1RN,IL6,LY96,TBK1
KDM5B	transcription regulator	Inhibited	-3000	ARL6IP5,ASF1A,CDK1,CLCF1,DDIT3,HMMR,ITGB1BP1,IVNS1ABP,MT1E,PBK
NR3C1	ligand-dependent nuclear receptor	Inhibited	-3040	ANXA1,ARPC2,BDNF,BHLHE40,BIRC2,BIRC3,CAPN2,CCL4,CHIC2,CKS1B
IL10	cytokine	Inhibited	-3200	ARG2,BDKRB1,CASP3,CCL20,CCL3,CCL4,CD163L1,CSF3,CTSB,CTSD
DUSP1	phosphatase	Inhibited	-3255	CCL20,CCL4,CXCL1,CXCL2,CXCL3,CXCL8,DUSP1,DUSP6,FOSL1,IER3
KLF2	transcription regulator	Inhibited	-3273	ASS1,CCL3,CCL4,CXCL2,CXCL3,CXCL8,F3,ID1,IL1B,IL6
CPT1B	enzyme	Inhibited	-3345	ATP5ME,ATP5MG,ATP5PD,COX17,COX7B,EIF4E,FABP3,MKNK2,NDUFA1,NDUFA4
FBXO32	enzyme	Inhibited	-3704	ALDH1A3,ASF1A,CALR,CCL20,CXCL2,CXCL3,IL1B,IL6,MMP3,PTGES
