# Supplementary material for: Targeted inhibition of ubiquitin signaling reverses metabolic reprogramming and suppresses glioblastoma growth
Source: Commun Biol. 2022 Aug 2;5:780. doi: 10.1038/s42003-022-03639-8 (PMC9345969; doi:10.1038/s42003-022-03639-8)
Supplement: Supplementary file 5 — Supplementary Data 2 [file 42003_2022_3639_MOESM5_ESM.zip › Supplementary Data 2/FIG 5 D.xlsx]

## Sheet: Foglio3
		siRNA-CTR			Media	dev st
	0	33000	33000	33000	33000	0
	24h	33000	23000	53000	36333.3	15275.3
	48h	70000	70000	47000	62333.3	13279.1
	72h	70000	87000	83000	80000	8888.19
	96h	113000	90000	130000	111000	16391.1
		siRNA-Praja2
	0	33000	33000	33000	33000	0
	24h	23000	43000	33000	33000	10000
	48h	40000	40000	37000	39000	1732.05
	72h	37000	27000	53000	39000	13114.9
	96h	97000	80000	87000	88000	8544
	VEHICLE	0	24h	48h	72H
	-	30000	45000	68000	100000		0.0728274
		30000	44800	78000	100000
		38600	40600	55000	75000		0.00548494
		38600	40200	54800	78200
	MEDIA	32866.7	43466.7	67000	91666.7
	DEV ST	4965.21	2604.48	11219.5	13573
