# Supplementary material for: Targeted inhibition of ubiquitin signaling reverses metabolic reprogramming and suppresses glioblastoma growth
Source: Commun Biol. 2022 Aug 2;5:780. doi: 10.1038/s42003-022-03639-8 (PMC9345969; doi:10.1038/s42003-022-03639-8)
Supplement: Supplementary file 5 — Supplementary Data 2 [file 42003_2022_3639_MOESM5_ESM.zip › Supplementary Data 2/FIG 5C.xlsx]

## Sheet: Foglio1
	exp del 22/02											A2
	50786	70509	0.720277					0.720277	1.07227	0.967929	1.53059	0	0.858212	0.0975345
	26075	77034	0.338487					0.338487	0.412775	0.117134	0.553724	F1	0.35553	0.0120512
	17133	70357	0.243515					0.243515	1.09079	0.491774	0.422921	F2	0.562249	0.225379
	25789	65290	0.394992					0.394992	1.15311	0.14657	0.946447	F3	0.66028	0.187587
	22560	60690	0.371725					0.371725	0.435509	0.571917	1.1127	F4	0.622962	0.177651
	14670	64675	0.226826					0.226826	0.331093	0.494168	0.943216	F5	0.498826	0.192333
	56475	74005	0.763124					0.763124	0.496152	0.828329	1.1779	F6	0.816377	0.0376552
	exp del 25/2
	106149	98995	1.07227
	39938	96755	0.412775
	91638	84011	1.09079
	85977	74561	1.15311
	31216	71677	0.435509
	25268	76317	0.331093
	44481	89652	0.496152
	exp del 25/2
	84627	87431	0.967929
	8989	76741	0.117134
	34973	71116	0.491774
	14106	96241	0.14657
	51663	90333	0.571917
	35798	72441	0.494168
	52053	62841	0.828329
	exp del 15/2
	109544	71570	1.53059
	40846	73766	0.553724
	24946	58985	0.422921
	65232	68923	0.946447
	60267	54163	1.1127
	84914	90026	0.943216
	77440	65744	1.1779

## Sheet: Foglio2
									FIG 5 C
		0.720277		1.07227		0.967929		1.53059
		0.338487		0.412775		0.117134		0.553724
		0.243515		1.09079		0.491774		0.422921
		0.394992		1.15311		0.14657		0.946447
		0.371725		0.435509		0.571917		1.1127
		0.226826		0.331093		0.494168		0.943216
		0.763124		0.496152		0.828329		1.1779
			2021-02-15				2021-02-25					2021-02-22
			praja	hsp 90			praja2	hsp90				praja	hsp 90
			72894517	71796952	1.01529		69998818	41278635	1.69576			42046413	44641836	0.941861
			26092392	73534475	0.354832		26878513	49029534	0.548211			21033622	53576492	0.392591
			16698057	59978555	0.2784		60943392	42052007	1.44924			12901823	49883321	0.25864
			40231856	70025889	0.574528		57095584	55733806	1.02443			19978530	46385321	0.430708
			37061706	54874161	0.675394		21581472	55437170	0.389296			16609116	43037321	0.385924
			51449806	90418253	0.56902		16845187	43470664	0.387507			10621530	56050563	0.189499
			50681605	72042931	0.703492		29290936	32546158	0.899981			44525442	45559271	0.977308
		2021-02-15	2021-02-25	2021-02-22	Media		dev st	T test		-
		1.01529	1.69576	0.941861	1.21764		0.415694	0.0167873		F1
		0.354832	0.548211	0.392591	0.431878		0.102501	0.1473		F2
		0.2784	1.44924	0.25864	0.662093		0.68176	0.0724556		F3
		0.574528	1.02443	0.430708	0.676557		0.309734	0.0234282		F4
		0.675394	0.389296	0.385924	0.483538		0.166161	0.0169746		F5
		0.56902	0.387507	0.189499	0.382009		0.18982	0.115677		F6
		0.703492	0.899981	0.977308	0.86026		0.141164	0.115677
