# Supplementary material for: Targeted inhibition of ubiquitin signaling reverses metabolic reprogramming and suppresses glioblastoma growth
Source: Commun Biol. 2022 Aug 2;5:780. doi: 10.1038/s42003-022-03639-8 (PMC9345969; doi:10.1038/s42003-022-03639-8)
Supplement: Supplementary file 5 — Supplementary Data 2 [file 42003_2022_3639_MOESM5_ESM.zip › Supplementary Data 2/FIG 6 I.xlsx]

## Sheet: exp.
	GR1 siRNA (Praja 2 A)	Day 0	Day 7	Day 14	Day 21	Day 28
	ID	PESO	PESO	PESO	PESO	PESO
	1	25.11	24.69	23.61	24.44	26.53
	2	19.19	21.65	21.97	22.3	25.12
	3	24.03	24.63	25.27	25.8	26.61
	4	25.02	25.16	25.67	24.85	23.3
	5	23.73	23.57	24.11	24.02	24.95
	6	23.04	23.23	23.44	23.74	25.06
	7	22.69	22.63	24.41	24.12	20.75
	8	23.93	24.45	25.31	25.13	24.66
	9	27.18	26.08	26.87	22.96		morto il 29/01
	10	21.63	22.07	21.97	22.05	20.73
	11	25.11	25.27	25.53	23.42	24.71
	12	24.39	23.34	23.81	23.58	16.96
	MEDIA	23.7542	23.8975	24.3308	23.8675	23.58
	SD	2.01163	1.36755	1.48649	1.11158	2.94618
	GP2 siRNA (Scramble)	giorno 1	giorno 7	giorno 14	giorno 21	giorno 28
	ID	PESO	PESO	PESO	PESO	PESO
	13	26.12	26.18	26.44	24.42	27.7
	14	24.83	24.25	24.65	24.79	26.52
	15	24.35	23.43	24.41	26.09	20.21
	16	28.41	29.16	28.22	29.03	29.02
	17	26.48	25.54	26.71	25.41	19.88
	18	23.24	24.32	25.33	25.01	26.07
	19	25.64	25.91	27.42	26.22	19.8
	20	21.72	22.76	22.66	22.74	21.74
	21	22.57	22.42	23.57	19.91	16.74
	22	22.83	23.5	22.63	22.86	21.73
	23	25.83	25.26	25.16	25.36		morto il 29/01
	24	24.41	25.81	27.37	27.13	22.05
	MEDIA	24.7025	24.8783	25.3808	24.9142	22.86
	SD	1.91593	1.85319	1.87911	2.43666	3.72992
	GP3 Vehicle (Na Cl 0,9%)	giorno 1	giorno 7	giorno 14	giorno 21	giorno 28
	ID	PESO	PESO	PESO	PESO	PESO
	25	22.41	21.6	23.17	23.52	24.4
	26	25.39	24.97	27.07	27.17	27.59
	27	22.07	24.2	24.84	24.51	22.1
	28	23.64	23.47	27.49	25.78	25.32
	29	26.83	25.73	26.98	26.44	24.93
	30	21.77	22.76	24.33	23.73	25.91
	31	25.33	25.28	26.93	26.92	27.33
	32	22.28	22.61	24.82	25.76	24.62
	33	26.29	26.27	25.74	23.63		morto 25/01/21
	34	22.81	26.54	24.04	23.71	24.5
	35	23.07	23.53	24.38	24.33	27.31
	36	24.78	24.59	26.96	27.11	25.8
	MEDIA	23.8892	24.2958	25.5625	25.2175	25.4373
	SD	1.75835	1.54467	1.47354	1.46389	1.61585

## Sheet: pesi
	GR1 siRNA (Praja 2 A)	giorno 28	giorno 35	giorno 38
	ID	PESO	PESO	PESO
	1	26.53	26.5	25.65	morto il 28/02			67
	2	25.12	23.7	17.36	morto il 10/02			49
	3	26.61	25.86	25.56	morto il 5/03			72
	4	23.3	25.03	25.35	morto il 5/03			72
	5	24.95			morto il 07/02			46
	6	25.06	25.02	17.17	morto il 09/02			48
	7	20.75			morto il 08/02			47
	8	24.66	18.12	19.68	morto il 13/02			52
	9
	10	20.73
	11	24.71
	12	16.96
	MEDIA	23.58	24.0383	21.795
	SD	2.94618	3.04849	4.1763		0
	GP2 siRNA (Scramble)	giorno 28	giorno 35	giorno 35
	ID	PESO	PESO	PESO
	13	27.7	23.19	18.87	morto il 08/02		47
	14	26.52	25.95	25.65	morto il 12/02		51
	15	20.21	15		morto il 06/02		45
	16	29.02	29.17	28.71	morto il 14/02		53
	17	19.88
	18	26.07			morto il 04/02		43
	19	19.8
	20	21.74			morto il 05/02		44
	21	16.74
	22	21.73
	23				morto il 29/01		37
	24	22.05			morto il 06/02		45
	MEDIA	22.86	23.3275	24.41
	SD	3.72992	6.06571	5.03583		0
	GP3 Veicolo (Fisiologica)	giorno 28	giorno 35	giorno 35
	ID	PESO	PESO	PESO
	25	24.4
	26	27.59
	27	22.1
	28	25.32
	29	24.93	21.98		morto il 06/02		45
	30	25.91	24.8	22.36	morto il 12/02		51
	31	27.33	25.37	20.36	morto il 08/02		47
	32	24.62	23.56		morto il 08/02		47
	33				morto il 25/01		33
	34	24.5	24.4	16.39	morto il 09/02		48
	35	27.31	19.55		morto il 06/02		45
	36	25.8	25.93	20.02	morto il 06/02		45
	MEDIA	25.4373	23.6557	19.7825
	SD	1.61585	2.22293	2.48613		0
