# Supplementary material for: Targeted inhibition of ubiquitin signaling reverses metabolic reprogramming and suppresses glioblastoma growth
Source: Commun Biol. 2022 Aug 2;5:780. doi: 10.1038/s42003-022-03639-8 (PMC9345969; doi:10.1038/s42003-022-03639-8)
Supplement: Supplementary file 5 — Supplementary Data 2 [file 42003_2022_3639_MOESM5_ESM.zip › Supplementary Data 2/FIG 6 G-H AND SUPPL 6 A.xlsx]

## Sheet: Foglio1
		Days
GP	ID	0	7	14	21	28
si-RNA-praja2	1	24010	70750	36200	311900	6790000
	2	35020	56820	1220000	1604000	10100000
	3	45190	45520	126000	123400		599000
	4	73340	131500	348000	296500	2660000
	5	112100	218400	1670000	3827000	12400000
	6	140000	72590	238000	101400	5380000
	7	144500	512100	1370000	173800		64100
	8	179500	343400	2330000	4031000		21000000
	9	223700	1476000	11000000	9794000
	10	347700	8094	55400	117300		365000
	11	360100	599000	5110000	4312000		27200000
	12	434000	658400	2040000	2949000		26200000
	AVERAGE	176597	349381	2.12863e+06	2.30344e+06	7466000
	DEV.ST	137913	422854	3.14327e+06	2.9118e+06	3.8467e+06
	N	12	12	12	12	11
si-RNA-CNT	13	20440	25500	198000	249400		4220000
	14	25960	29620	96400	118800		2510000
	15	69260	581100	2530000	2763000	33700000
	16	89670	166500	254000	352700		2750000
	17	112600	848300	5010000	7071000		45800000
	18	152900	792300	1970000	4843000	23700000
	19	157300	192500	3050000	2775000	33200000
	20	207000	556200	1410000	3671000		2430000
	21	219000	1012000	10200000	8738000		47500000
	22	259200	788800	8300000	1637000	34400000
	23	348500	1241000	7780000	12500000
	24	460900	2680000	5570000	4583000	34900000
	AVERAGE	176894	742818	3.86403e+06	4.10849e+06	31980000
	DEV.ST	131808	726647	3.46541e+06	3.76823e+06	4.67408e+06
	N	12	12	12	12	11
GP3 vehicle (Na Cl 0.9%)	25	16360	46190	2730000	3343000	7900000
	26	25120	106500	478000	2675000	3930000
	27	42160	243500	1540000	4456000	10800000
	28	72640	144800	2820000	11290000	12200000
	29	109700	230100	1090000	11710000	22700000
	30	110900	249200	1700000	2140000	4510000
	31	128300	488100	2780000	9029000	12000000
	32	143500	282400	2090000	4951000	9340000
	33	205600	1521000	8600000	10940000		morto 25/01
	34	217100	508300	3010000	1803000	8810000
	35	317100	545400	1880000	1338000	24500000
	36	749900	1004000	3260000	2243000	8160000
	AVERAGE	178198	447458	2.66483e+06	5.49317e+06	11350000
	DEV.ST	200134	426555	2.04819e+06	4.05695e+06	6.61517e+06
	N	12	12	12	12	11

## Sheet: Foglio2
	GP	ID	DAY 0	DAY 7	DAY 14	DAY 21	DAY 28
		3	45190	45520	126000	123400	599000
		4	73340	131500	348000	296500	2660000
		AVERAGE	59265	88510	237000	209950	1629500
		DEV.ST	19905.1	60797	156978	122400	1.45735e+06
		N	2	2	2	2	2
