# Supplementary material for: Targeted inhibition of ubiquitin signaling reverses metabolic reprogramming and suppresses glioblastoma growth
Source: Commun Biol. 2022 Aug 2;5:780. doi: 10.1038/s42003-022-03639-8 (PMC9345969; doi:10.1038/s42003-022-03639-8)
Supplement: Supplementary file 5 — Supplementary Data 2 [file 42003_2022_3639_MOESM5_ESM.zip › Supplementary Data 2/FIG I-J SUPPLEM FIG 4 C-D.xlsx]

## Sheet: pvalue
											FIG. 3J and Suppl. FIG. 4 D
		Basal Respiration	Maximal Respiration	ATP Production	Spare Respiratory Capacity	Spare Respiratory Capacity as a %
	sicnt	204792	303550	153090	98757.7	1.48223			TESTt praja2 su cnt
		189246	169234	148281	-20012.1	0.894254			basal respiration	maximal respiration	atp production	spare respiratory capacity	SRC%
		186598	305873	142078	119275	1.63921			0.000146659	0.000133293	9.0844e-05	0.00351601	0.40673
		186199	272760	145123	86560.6	1.46488			***	***	***	**
		119919	268568	71837.1	148649	2.23958			TESTt praja ampk su praja
		93259.8	402693	40628	309433	4.31797			basal respiration	maximal respiration	atp production	spare respiratory capacity	SRC%
		172802	200594	128192	27792	1.16083			0.0391906	0.071281	0.0120961	0.130471	0.443603
		124777	313905	101019	189128	2.51573			*		*
		112535	331351	88307.9	218816	2.94443			TESTt amki su cnt
		73510.8	198385	59161.1	124874	2.69871			basal respiration	maximal respiration	atp production	spare respiratory capacity	SRC%
									0.202251	0.204719	0.391617	0.0980026	0.130097
		Basal Respiration	Maximal Respiration	ATP Production	Spare Respiratory Capacity	Spare Respiratory Capacity as a %
	sipraja	302960	576772	239624	273811	1.90378
		292051	618059	231948	326007	2.11627
		248471	459401	189613	210930	1.84891
		448421	970495	293870	522074	2.16425
		Basal Respiration	Maximal Respiration	ATP Production	Spare Respiratory Capacity	Spare Respiratory Capacity as a %
	ampki	190028	384238	135495	194210	2.02201
		142078	358438	85163	216360	2.52282
		33550.7	118186	75590.2	84635.3	3.52261
		120424	324191	95973	203767	2.69209
		131662	351872	114967	220210	2.67254
		131940	337622	108616	205682	2.5589
		Basal Respiration	Maximal Respiration	ATP Production	Spare Respiratory Capacity	Spare Respiratory Capacity as a %
	sipraja+ampki	258432	353421	191423	94988.7	1.36756
		215858	502702	163608	286844	2.32885
		227742	524760	172422	297017	2.30418
		210643	458184	154159	247541	2.17517
