# Supplementary material for: Targeted inhibition of ubiquitin signaling reverses metabolic reprogramming and suppresses glioblastoma growth
Source: Commun Biol. 2022 Aug 2;5:780. doi: 10.1038/s42003-022-03639-8 (PMC9345969; doi:10.1038/s42003-022-03639-8)
Supplement: Supplementary file 5 — Supplementary Data 2 [file 42003_2022_3639_MOESM5_ESM.zip › Supplementary Data 2/SUPPL FIG 2D.xlsx]

## Sheet: Foglio1
	exp1	exp2	exp3	ratio			media	dev st		fold decrease
0	30042187	39176723	35124789	1.1369	0.868423	1.17671	1.02256	0.154141		1	1	1
6h	35912451	38940773	33547892	1.02326	1.18652	1.24501	1.21577	0.0292449		0.900046	1.36629	1.05805
12h	32332288	30156187	36542156	0.980836	0.986991	0.891048	0.93902	0.0479718		0.862727	1.13653	0.757239
24h	32836137	37342137			1.14945	1.35142	1.25043	0.100983
0	22129459	27822693	30256478	0.86089	0.87081	1.09895	0.984881	0.114071		1	1	1
6h	11865560	27136167	27365894	0.619897	0.582871	1.27693	0.929902	0.245388		0.720065	0.669344	0.669344
12h	17311530	15813116	20145698	0.46692	0.545844	0.510229	0.528036	0.0178077		0.542369	0.626823	0.464287
24h	34417087	6310690			1.49272	0.274574	0.883646
	tub			tub							CMV	Flag-Praja2
										0	1.13	0.9
0	34593966	33293561		30895201					6h	1.28	0.9
6h	30267016	31277456		32785214		0.000159572			12h	0.9	0.5
12h	32758430	33843510		37256140
24h	28566823	27631841
0	25412501	25317492		35145578
6h	20357087	21251057		44145879						fold decrease
12h	31715158	30992210		43145894						-	praja Flag
24h	23056664	22983573							0	1	1
										6h	1.18894	0.944177
										12h	0.918299	0.536142
										24h	1.22284	0.897211
