# Supplementary material for: Targeted inhibition of ubiquitin signaling reverses metabolic reprogramming and suppresses glioblastoma growth
Source: Commun Biol. 2022 Aug 2;5:780. doi: 10.1038/s42003-022-03639-8 (PMC9345969; doi:10.1038/s42003-022-03639-8)
Supplement: Supplementary file 5 — Supplementary Data 2 [file 42003_2022_3639_MOESM5_ESM.zip › Supplementary Data 2/SUPPL FIG 3.xlsx]

## Sheet: pampk dsirna
			pampk
			EXP usato per il lavoro				pampk
		sicnt 0	64280969	0.778722			exp 16 h				exp 31/3/22				exp 31/3/22 24h				exp 13/09/21				exp 21/07/21
		sicnt 8	86736416	1.04377		sicnt 0	54267768	0.730042		sicnt0	74285520	0.691886		sicnt0	65026479	0.669523		sicnt0	35521253	0.385955		sicnt0	13935380	0.974012
		sipraja 0	107523023	1.21358		sicnt 8	48117818	0.785154		sicnt 8	60842721	0.610652		sicnt 8	35290588	0.325395		sicnt 8	20825513	0.27405		sicnt 8	22501329	1.05708
		sipraja 8	120826872	1.84588		sipraja 0	74284597	1.22806		sipraja 0	60803922	0.599627		sipraja 0	19440525	0.27163		sipraja 0	37615475	0.47719		sipraja 0	19704693	1.48635
		d.sirna 0	78358215	0.954128		sipraja 8	46038061	1.10511		sipraja8	37723011	0.393945		sipraja8	27272505	0.372811		sipraja8	29877090	0.42426		sipraja8	13582995	0.912596
		d.sirna 8	115036044	1.46262		d.sirna 0	21985877	0.514463		d.sirna 0	34545283	0.369485		d.sirna 0	14877070	0.251464		d.sirna 0	65262345	1.01851		d.sirna 0	28899037	2.4296
						d.sirna 8	27244777	0.38037		d.sirna 8	22105534	0.215031		d.sirna 8	18422392	0.270978		d.sirna 8	16807685	0.274365		d.sirna 8	9862317	0.629446
			ampk
			exp 10/03				ampk 16				ampk 31/3/22				ampk 31/3/22				exp 13/9/21				exp 21/07/21
		sicnt 0	82546742			sicnt 0	74335182			sicnt0	107366642			sicnt0	97123558			sicnt0	92034701			sicnt0	14307196
		sicnt 8	83099035			sicnt 8	61284546			sicnt 8	99635642			sicnt 8	108454659			sicnt 8	75991538			sicnt 8	21286388
		sipraja 0	88599701			sipraja 0	60489354			sipraja 0	101402964			sipraja 0	71569801			sipraja 0	78826960			sipraja 0	13257075
		sipraja 8	65457630			sipraja 8	41659253			sipraja8	95757014			sipraja8	73153780			sipraja8	70421680			sipraja8	14883903
		d.sirna 0	82125458			d.sirna 0	42735546			d.sirna 0	93495650			d.sirna 0	59161831			d.sirna 0	64076345			d.sirna 0	11894589
		d.sirna 8	78650592			d.sirna 8	71626981			d.sirna 8	102801772			d.sirna 8	67984910			d.sirna 8	61260203			d.sirna 8	15668246
										media	dev.st			exp laura 6h	exp laura 16h			exp manu	norm
			sicnt 0	0.778722	0.730042	0.691886	0.669523			0.717543	0.0478304		sicnt 0	13575	3762	8668.5	0.433035	4868	20018	0.243181
			sicnt 8	1.04377	0.785154	0.610652	0.325395	0.27405	1.05708	0.682683	0.0876924		sicnt 6h	53818	58165	55991.5	0.999795	51643	56003	0.922147
			sipraja 0	1.21358	1.22806	0.599627			1.48635	1.13191	0.0102378		sipraja 0		13001			42463	45511	0.933027
			sipraja 8	1.84588	1.10511				0.912596	1.28786	0.136128		sipraja aic		41799			81791	41449	1.97329
			d.sirna 0	0.954128	0.514463	0.369485	0.251464	1.01851		0.62161	0.13173		doppio sirna		12679		0.239914	61923	52848	1.17172
			d.sirna 8	1.46262	0.38037	0.215031	0.270978	0.274365	0.629446	0.538802	0.0333221		doppio sirna aic		86040		1.50491	90819	57173	1.58849
					sicnt	sipraja	dsirna
				0	0.778722	1.21358	0.954128
				8h	1.04377	1.84588	1.46262
			sicnt su sipraja 0		sicnt su sipraja 8
			0.0358052	*	0.0322129	*
			sipraja su dsirna 0		sipraja su dsirna 8
			0.0360942	*	0.0317335	*

## Sheet: Foglio1
	exp1	exp2	exp3	ratio
sicnt	64280969	54267768	8668.5	0.778722	0.730042	0.433035
sicnt aicar	86736416	48117818	55991.5	1.04377	0.785154	0.999795
sipraja	107523023	74284597	42463	1.21358	1.22806	0.933027
sipraja aicar	120826872	46038061	81791	1.84588	1.10511	1.97329
doppio	78358215	21985877	61923	0.954128	0.514463	1.17172
doppio aicar	115036044	27244777	90819	1.46262	0.38037	1.58849
norm	82546742	74335182	20018
	83099035	61284546	56003
	88599701	60489354	45511
	65457630	41659253	41449
	82125458	42735546	52848
	78650592	71626981	57173

## Sheet: ksr2
					SUPPL FIG 3
			exp 1				exp 2/3
		ksr2 sicnt	13488037	0.179657		ksr2 sicnt 2	11872551	0.143828
						ksr2 sicnt 3	16192401	0.194857
		ksr2 sipraja	39554120	0.48898		ksr2 sipraja 2	28668392	0.323572
						ksr2 sipraja 3	27979271	0.309308
							exp 10/03
		ksr2 sicnt	75076617			ksr2 sicnt 2	82546742
						ksr2 sicnt 3	83099035
		ksr2 sipraja	80891111			ksr2 sipraja 2	88599701
						ksr2 sipraja 3	90457630
									media	dev
				ksr sicnt		0.179657	0.143828	0.194857	0.172781	0.0107478
				ksr sipraja		0.48898	0.323572	0.309308	0.373953	0.0457111
							0.0139607	*
