# Supplementary material for: Targeted inhibition of ubiquitin signaling reverses metabolic reprogramming and suppresses glioblastoma growth
Source: Commun Biol. 2022 Aug 2;5:780. doi: 10.1038/s42003-022-03639-8 (PMC9345969; doi:10.1038/s42003-022-03639-8)
Supplement: Supplementary file 5 — Supplementary Data 2 [file 42003_2022_3639_MOESM5_ESM.zip › Supplementary Data 2/SUPPL FIG 4 F.xlsx]

## Sheet: Foglio1
							OCR
Time	sicnt				MEDIA	DEV ST
1.58922	91.4395	89.0301	83.8089	94.8987	89.7943	4.66085
8.17797	88.9142	88.41	78.4436	92.6313	87.0998	6.07004
14.7659	88.9534	89.4669	75.9598	92.9801	86.8401	7.47099
21.4337	64.091	64.6004	56.5371	66.6168	62.9613	4.41951
28.0229	59.0712	59.5334	51.9152	61.4806	58.0001	4.18879
34.6058	57.331	56.9519	49.4274	58.7106	55.6052	4.18732
41.2691	26.2701	25.5206	23.6084	26.8603	25.5648	1.41486
47.858	25.7698	25.2481	24.0557	27.0903	25.541	1.25759
54.442	26.0828	25.3107	23.5351	26.173	25.2754	1.22306
61.1117	27.8622	27.6368	24.5873	28.8445	27.2327	1.83988
67.6989	27.8792	28.5418	24.6953	28.0289	27.2863	1.75049
74.2855	26.972	27.6847	24.2019	27.9583	26.7042	1.71926
	sipraja
Time
					MEDIA	DEV ST
1.58922	97.0421	91.0555	93.6136	98.1917	94.9757	3.25759
8.17797	101.3	91.6477	91.2242	95.9884	95.0402	4.6961
14.7659	101.323	91.084	90.7056	96.1099	94.8056	4.99458
21.4337	70.4893	63.5532	65.5568	69.7735	67.3432	3.33468
28.0229	67.1486	61.5749	60.723	64.7914	63.5595	2.96556
34.6058	63.8493	59.1747	57.4593	61.3947	60.4695	2.76992
41.2691	30.9229	57.2891	28.3179	28.8272	36.3393	14.012
47.858	30.1707	55.7001	27.7028	28.0636	35.4093	13.5709
54.442	30.4523	54.7549	26.7126	28.2148	35.0337	13.237
61.1117	32.4885	76.3262	29.5347	30.1809	42.1326	22.831
67.6989	31.6577	86.545	28.4503	29.369	44.0055	28.3917
74.2855	30.671	103.217	27.8048	28.8602	47.6381	37.0712
doppio sirna
					MEDIA	DEV ST
1.58922	63.0175	50.3358	55.9678	60.4869	57.452	5.56861
8.17797	60.6419	46.0341	53.9227	57.1955	54.4486	6.24456
14.7659	60.2309	46.3053	52.8693	57.0013	54.1017	6.00768
21.4337	42.5747	31.4227	36.775	41.5658	38.0846	5.11127
28.0229	39.307	27.7477	34.7027	37.5804	34.8344	5.09194
34.6058	36.6998	26.1754	32.3481	36.2387	32.8655	4.86843
41.2691	15.7933	9.7615	14.5411	16.8102	14.2265	3.11798
47.858	16.4809	9.86913	15.2235	16.8164	14.5975	3.22594
54.442	15.7885	8.34967	15.3375	16.6552	14.0327	3.82795
61.1117	18.3639	13.6132	17.7226	17.7142	16.8535	2.18153
67.6989	18.4165	19.711	17.2545	22.5993	19.4953	2.29972
74.2855	17.8344	16.9802	17.0422	22.3548	18.5529	2.56427

## Sheet: Foglio2
					ECAR
Time	Group Name: si cnt
	B01	C01			media	dev st
1.58922	29.5693	26.5683	21.2016	24.3666	25.4265	2.69773			1.59	8.18	14.77	21.43	28.02	34.61	41.27	47.86	54.44	61.11	67.7	74.29
8.17797	23.5749	22.5359	16.6973	22.3105	21.2797	3.30778		sicnt	25.4	21.3	20.3	57.11	58.64	60.2	85	81	81.5	25.5	18.7	17.3
14.7659	22.803	21.4301	15.4071	21.8361	20.3691	3.60033		sipraja	23.9	21.4	20.2	56.2	57.7	59.1	78.6	74.7	74.2	26.6	20.4	19.6
21.4337	62.3063	59.9836	45.3278	60.8403	57.1145	8.71936		siprja+siksr2	15.65	13.3	12.5	36.5	35.3	36.2	52.2	48.9	49.9	19.2	15.3	15.5
28.0229	63.0244	61.2674	47.0135	63.2557	58.6403	8.85945
34.6058	65.0882	63.231	48.4746	64.0185	60.2031	8.7558
41.2691	88.7548	87.3458	68.6982	95.1587	84.9894	13.5949
47.858	85.3517	84.4499	66.1329	88.5762	81.1277	11.946
54.442	87.4386	85.6209	65.3617	87.4206	81.4604	12.2493
61.1117	27.3585	27.347	20.8518	26.4816	25.5097	3.52686
67.6989	21.3883	20.4056	15.1157	18.0677	18.7443	2.65089
74.2855	19.8354	19.1438	13.5685	16.5609	17.2772	2.79014
	SIPRAJA
					media
1.58922	31.9982	26.0763	23.3952	22.158	23.8765	2.00302
8.17797	26.3611	23.0386	20.8197	20.4088	21.4224	1.41466
14.7659	25.0072	21.3847	20.17	19.1425	20.2324	1.12239
21.4337	69.3685	61.6261	53.8454	53.1737	56.2151	4.69813
28.0229	71.8015	61.7136	55.3003	56.0994	57.7045	3.49495
34.6058	74.6133	63.1027	56.2389	58.0282	59.1233	3.56049
41.2691	102.832	69.6881	80.6629	85.592	78.6476	8.14121
47.858	100.094	65.3405	76.9797	81.9016	74.7406	8.50455
54.442	101.015	65.6736	76.081	80.9689	74.2412	7.81188
61.1117	30.0421	32.2228	23.7474	23.9513	26.6405	4.83552
67.6989	21.4985	28.2533	16.5024	16.4727	20.4095	6.793
74.2855	19.9902	28.3498	14.9676	15.3574	19.5583	7.6162
										glycolysis
	DOPPIO SIRNA								sicnt	108069			sicnt	sipraja	sipraja siksr2
					media				sipraja	147861		glycolysis	108069	147861	91440
1.58922	23.878	15.8103	17.5892	13.5526	15.6507	2.02302			sipraja siksr2	91440
8.17797	18.1857	13.5985	14.9734	11.201	13.2576	1.90918
14.7659	16.7703	12.9084	14.0685	10.5508	12.5092	1.7925
21.4337	47.6232	38.8861	40.0143	30.6079	36.5028	5.13617
28.0229	46.2092	36.9711	39.9555	29.1324	35.353	5.59002
34.6058	48.1934	38.1191	40.602	29.9684	36.2299	5.56285
41.2691	59.569	55.1691	59.8287	41.6611	52.2196	9.43611
47.858	57.1889	52.4046	55.5121	38.9754	48.964	8.78882
54.442	57.6838	55.7735	54.6706	39.3502	49.9314	9.1802
61.1117	22.802	18.7779	20.151	18.7099	19.213	0.813098
67.6989	16.4652	16.1861	13.7866	15.9898	15.3208	1.3323
74.2855	14.9938	17.2529	12.9683	16.2202	15.4805	2.236
glycolysis	sicnt
				media	dev st
188125	32226.1	210215	17124	111923	15620.1
sipraja
228310	27888.6	187386	99586	147862	28937.3
doppio sirna
115007	20819.5	142077	17236.4	91440.1	19141.1
