# Supplementary material for: Targeted inhibition of ubiquitin signaling reverses metabolic reprogramming and suppresses glioblastoma growth
Source: Commun Biol. 2022 Aug 2;5:780. doi: 10.1038/s42003-022-03639-8 (PMC9345969; doi:10.1038/s42003-022-03639-8)
Supplement: Supplementary file 5 — Supplementary Data 2 [file 42003_2022_3639_MOESM5_ESM.zip › Supplementary Data 2/SUPPLEMENTARY FIG 5.xlsx]

## Sheet: Foglio3
	siRNAc	siPraja2 A	siPraja2 B	media	dev st
0	20000	20000	20000	20000	0
24h	50000	23000	37000	36666.7	11025.2
48h	100000	47000	60000	69000	22553.6
72h	180000	62000	90000	110667	50341.1
	sirna cnt	sirna 1/3	sirna cnt 2	sirna 2/4	media	dev st
0	20000	20000	20000	20000	20000	0
24h	32500	17000	25000	12500	21750	7652.61
48h	97000	56000	46000	17000	54000	28661.8
72h	80000	27000	50000	17000	43500	24233.2
	sirna cnt	sirna 1	sirna cnt 2	sirna 2	media	dev st
0	20000	20000	20000	20000	20000	0
24h	34000	20000	36000	25000	28750	6533.57
48h	42000	32000	43000	26000	35750	7084.31
72h	83000	57000	70000	43000	63250	14872.4
		siRNA-CTR			Media	dev st
	0	20000	20000	20000	20000	0
	24h	50000	32500	34000	38833.3	7919.74		24 cnt /1-3	0.00195896	**		24 cnt /2-4	0.0353116
	48h	100000	97000	42000	79666.7	26662.5		48 cnt /1-3	0.0253115	*		48 cnt /2-4	0.0157261	*
	72h	180000	80000	83000	114333	46449.5		72h cnt / 1-3	0.0181996	*		72h cnt / 2-4	0.0296391	*
	siRNA-Praja2 1/3
0	20000	20000	20000	20000	0
24h	23000	17000	20000	20000	2449.49
48h	47000	56000	32000	45000	9899.49
72h	62000	27000	57000	48666.7	15456
	siRNA-Praja2 2/4
0	20000	20000	20000	20000	0
24h	37000	12500	25000	24833.3	10002.8
48h	60000	17000	26000	34333.3	18517.3
72h	90000	17000	43000	50000	30210.4
